# Supplementary material for: 1-(4,6-Dimethyl­pyrimidin-2-yl)thio­urea
Source: Acta Crystallogr Sect E Struct Rep Online. 2011 Nov 19;67(Pt 12):o3347. doi: 10.1107/S1600536811048148 (PMC3238992; doi:10.1107/S1600536811048148)
Supplement: Supplementary file 2 [file e-67-o3347-Isup2.hkl]

# 
# h,k,l, Fc-squared, Fo-squared, sigma(Fo-squared) and status flag 
# 
data_I
_shelx_title ' ss210nc in Pna2(1)' 
_shelx_refln_list_code          4 
_shelx_F_calc_maximum      253.98 
_exptl_crystal_F_000       384.00 
_reflns_d_resolution_high  0.7600 
 
loop_ 
 _symmetry_equiv_pos_as_xyz 
 'x, y, z' 
 '-x, -y, z+1/2' 
 'x+1/2, -y+1/2, z' 
 '-x+1/2, y+1/2, z+1/2' 
 
_cell_length_a     8.3372 
_cell_length_b    15.8303 
_cell_length_c     6.6180 
_cell_angle_alpha  90.000 
_cell_angle_beta   90.000 
_cell_angle_gamma  90.000 
 
_shelx_F_squared_multiplier     1.000 
 
loop_ 
 _refln_index_h 
 _refln_index_k 
 _refln_index_l 
 _refln_F_squared_calc 
 _refln_F_squared_meas 
 _refln_F_squared_sigma 
 _refln_observed_status 
   2   0  -8       18.53       33.36     13.57 o 
   4   0  -8        1.34       -4.19      9.25 o 
   1   1  -8       97.02      112.97     19.85 o 
   2   1  -8       27.72       45.92     14.04 o 
   3   1  -8        4.02       13.73      7.53 o 
   4   1  -8        6.29       29.51      9.65 o 
   0   2  -8       18.54       22.49     12.22 o 
   1   2  -8        6.47       22.82     12.09 o 
   2   2  -8        7.32       21.54     12.36 o 
   3   2  -8       20.72       21.20     12.09 o 
   4   2  -8       76.23      104.32     20.26 o 
   1   3  -8        5.16        2.75      5.90 o 
   2   3  -8       51.35       58.75     15.33 o 
   3   3  -8        3.25        4.32      9.59 o 
   4   3  -8       45.46       48.62     15.13 o 
   0   4  -8        1.21        1.42      7.90 o 
   1   4  -8        0.78       13.17      6.81 o 
   2   4  -8        3.13       11.21     10.74 o 
   3   4  -8        7.56       14.65     10.74 o 
   1   5  -8        7.64        1.95      8.00 o 
   2   5  -8        4.91       10.00      6.36 o 
   3   5  -8        1.11       20.19     11.21 o 
   0   6  -8        1.19       12.56     10.26 o 
   1   6  -8       27.20       41.33      9.59 o 
   2   6  -8        1.11       11.34      7.02 o 
   1   7  -8       66.24       68.25     11.03 o 
   2   7  -8       10.88       11.14      9.59 o 
   0   8  -8       15.19       20.53     10.87 o 
   1   8  -8        2.28        5.40      8.95 o 
   2   0  -7       94.10      136.26     19.38 o 
   4   0  -7       31.41       41.53     13.50 o 
   6   0  -7       42.92       69.95     16.07 o 
   0   1  -7       98.73       91.43     16.07 o 
   1   1  -7       25.97       28.73      7.47 o 
   2   1  -7        6.18       46.66     10.18 o 
   3   1  -7        2.94        4.42      6.33 o 
   4   1  -7       32.66       33.16      8.24 o 
   5   1  -7        9.04       13.15      8.31 o 
   6   1  -7       86.02       85.77     14.04 o 
   1   2  -7        5.99        8.48      6.18 o 
   2   2  -7       80.78      103.04     17.42 o 
   3   2  -7       16.00       29.89      9.24 o 
   4   2  -7       14.54        9.56      6.82 o 
   5   2  -7        0.15        2.05      5.82 o 
   6   2  -7       48.89       49.79     10.39 o 
   1   3  -7       23.86       32.32      7.93 o 
   2   3  -7       14.31       13.30      9.45 o 
   3   3  -7       52.61       52.06     13.91 o 
   4   3  -7       40.37       38.08     12.90 o 
   5   3  -7        2.23       12.21      6.97 o 
   6   3  -7        0.27       13.71      7.70 o 
   1   4  -7       10.64       17.91      9.22 o 
   2   4  -7       34.56       42.59      8.31 o 
   3   4  -7       16.37       21.41     10.74 o 
   4   4  -7       33.10       41.19     13.03 o 
   5   4  -7        6.27       15.94     10.20 o 
   6   4  -7        6.47       13.30     10.53 o 
   0   5  -7        2.22       18.91      9.66 o 
   1   5  -7        4.09       10.15      5.79 o 
   2   5  -7        0.20        9.02      5.66 o 
   3   5  -7       18.77       19.45      9.93 o 
   4   5  -7       74.76       72.72     15.19 o 
   5   5  -7        2.89        7.16      8.58 o 
   1   6  -7        7.36       11.45      7.93 o 
   2   6  -7        0.73       10.49      5.38 o 
   3   6  -7        5.52       14.65      9.18 o 
   4   6  -7        0.27        9.86      8.17 o 
   5   6  -7       16.52       25.86     12.83 o 
   0   7  -7       11.56        7.56      8.58 o 
   1   7  -7       67.96       73.17     10.24 o 
   2   7  -7        5.38        4.32      5.40 o 
   3   7  -7       37.16       41.19     12.22 o 
   4   7  -7        6.26       -3.58      7.29 o 
   5   7  -7        5.38       -0.07      8.71 o 
   1   8  -7       91.60       93.24     11.21 o 
   2   8  -7        5.99        5.65      5.19 o 
   3   8  -7        5.92        3.31      7.97 o 
   4   8  -7        5.57        4.66      8.91 o 
   0   9  -7       60.76       48.41     12.15 o 
   1   9  -7       10.62       23.75      6.76 o 
   2   9  -7        1.19        9.32      9.39 o 
   3   9  -7       79.85       71.98     15.46 o 
   4   9  -7       50.29       57.26     15.06 o 
   1  10  -7       31.61       37.80      7.92 o 
   2  10  -7        4.42       16.88     10.74 o 
   3  10  -7       23.40       43.15     14.04 o 
   0  11  -7       17.63       20.12      9.25 o 
   1  11  -7       46.79       51.77      9.06 o 
   2  11  -7       18.48       27.62     11.41 o 
   3  11  -7      126.19      134.37     21.00 o 
   1  12  -7        0.03       14.52      9.52 o 
   0   0  -6     3301.73     3800.18     81.37 o 
   2   0  -6       49.31       57.06     12.96 o 
   4   0  -6        8.26        3.98      6.95 o 
   6   0  -6      223.82      280.49     26.87 o 
   1   1  -6      282.85      297.65     13.80 o 
   2   1  -6      121.57      128.47     11.96 o 
   3   1  -6        7.46        8.53      6.09 o 
   4   1  -6       14.99       35.51      9.09 o 
   5   1  -6       10.55       25.60      7.52 o 
   6   1  -6      194.19      203.56     16.06 o 
   7   1  -6        9.79       22.14      5.42 o 
   0   2  -6       29.59       35.18     10.40 o 
   1   2  -6       20.79       41.98      7.81 o 
   2   2  -6       13.71       30.72      6.23 o 
   3   2  -6       86.93       74.34      9.60 o 
   4   2  -6      314.75      350.10     19.81 o 
   5   2  -6        3.92        7.49      6.08 o 
   6   2  -6       16.64       20.12      7.98 o 
   7   2  -6       76.29       79.53      7.91 o 
   1   3  -6        8.65        5.19      9.96 o 
   2   3  -6      234.28      252.88     15.34 o 
   3   3  -6        7.27       13.48      6.18 o 
   4   3  -6      167.70      197.65     15.62 o 
   5   3  -6        8.52       11.99      6.10 o 
   6   3  -6       13.57       16.53      7.00 o 
   7   3  -6       72.95       81.89      7.96 o 
   0   4  -6        1.30        5.47      6.41 o 
   1   4  -6       13.72       16.33      5.78 o 
   2   4  -6        4.48       10.02      5.49 o 
   3   4  -6        3.63        9.86      7.36 o 
   4   4  -6       34.89       36.87     11.21 o 
   5   4  -6       11.50       17.15      9.45 o 
   6   4  -6       88.98       84.41     15.19 o 
   7   4  -6       22.33       49.30      8.34 o 
   1   5  -6       32.31       39.96      7.23 o 
   2   5  -6        1.81        6.81      5.50 o 
   3   5  -6        2.45        3.66      4.49 o 
   4   5  -6        7.65       27.21      9.66 o 
   5   5  -6        2.22        4.19      7.09 o 
   6   5  -6       42.80       75.76     15.67 o 
   7   5  -6       60.91       52.40     13.71 o 
   0   6  -6        0.19        8.31      6.68 o 
   1   6  -6      130.28      140.17     12.03 o 
   2   6  -6        7.14       10.96      5.44 o 
   3   6  -6       52.45       64.44     12.32 o 
   4   6  -6        6.18       13.23      7.97 o 
   5   6  -6        0.85        9.25      8.64 o 
   6   6  -6        3.80       10.67      8.78 o 
   7   6  -6       95.34       92.98     17.08 o 
   1   7  -6      299.23      313.34     17.00 o 
   2   7  -6       51.18       57.30      8.07 o 
   3   7  -6       30.72       44.70     11.82 o 
   4   7  -6        6.20       11.01      8.31 o 
   5   7  -6       59.36       65.09     14.25 o 
   6   7  -6        0.35       13.64      9.39 o 
   7   7  -6       22.54       35.25     12.36 o 
   0   8  -6       56.29       60.64     11.68 o 
   1   8  -6        4.97        9.75      5.35 o 
   2   8  -6        4.45        7.69      5.08 o 
   3   8  -6       41.27       38.56     11.14 o 
   4   8  -6        3.84        5.87      7.43 o 
   5   8  -6       29.76       36.53     12.56 o 
   6   8  -6        4.87        9.05      9.59 o 
   1   9  -6       23.68       31.95      6.82 o 
   2   9  -6       13.69       15.69      5.50 o 
   3   9  -6       54.10       56.11     13.64 o 
   4   9  -6        7.17       13.91      9.12 o 
   5   9  -6      210.17      219.18     24.92 o 
   6   9  -6       19.66       16.00     10.40 o 
   0  10  -6        2.15       11.01      8.24 o 
   1  10  -6       85.00       83.70      9.69 o 
   2  10  -6       32.68       33.73      6.96 o 
   3  10  -6      205.43      210.40     23.43 o 
   4  10  -6        0.42        9.86      8.58 o 
   5  10  -6       61.35       83.12     16.61 o 
   1  11  -6       31.06       30.50      6.94 o 
   2  11  -6        3.70       -1.01      7.23 o 
   3  11  -6       12.45       26.74     11.48 o 
   4  11  -6       16.01       12.49     10.40 o 
   5  11  -6       38.28       58.48     14.65 o 
   0  12  -6       38.49       34.57     10.47 o 
   1  12  -6        1.18        5.58      6.01 o 
   2  12  -6       12.57       12.15      7.63 o 
   3  12  -6       91.78      103.92     18.03 o 
   4  12  -6        3.58        6.95      9.45 o 
   1  13  -6       60.82       50.39      8.62 o 
   2  13  -6       14.43       22.35      9.93 o 
   3  13  -6        4.37       19.78     10.26 o 
   4  13  -6        0.51       -6.21      9.86 o 
   0  14  -6        7.25       14.65      8.64 o 
   1  14  -6       90.34       73.87     15.19 o 
   2  14  -6        1.13        6.01      9.32 o 
   2   0  -5      404.13      432.96     26.74 o 
   4   0  -5      134.15      133.22     16.68 o 
   6   0  -5      136.15      146.37     13.13 o 
   8   0  -5      109.23      100.56     18.33 o 
   0   1  -5      431.55      448.00     18.02 o 
   1   1  -5       94.61       87.64      7.04 o 
   2   1  -5       18.14       44.86      8.09 o 
   3   1  -5        2.36        4.86      4.68 o 
   4   1  -5       96.85       90.47      9.97 o 
   5   1  -5       27.01       24.40      4.33 o 
   6   1  -5      284.39      299.13     12.17 o 
   7   1  -5       10.53       16.54      4.26 o 
   8   1  -5       48.34       51.53      6.45 o 
   1   2  -5        7.14        3.66      3.50 o 
   2   2  -5      316.24      324.42     12.86 o 
   3   2  -5       52.36       37.38      7.18 o 
   4   2  -5       28.11       22.90      6.97 o 
   5   2  -5        1.16        5.25      3.50 o 
   6   2  -5      162.69      156.50      9.14 o 
   7   2  -5      173.88      157.62      9.28 o 
   8   2  -5      173.72      158.49      9.87 o 
   0   3  -5      358.81      360.92     22.96 o 
   1   3  -5       77.51       75.26      8.15 o 
   2   3  -5       62.83       56.09      6.23 o 
   3   3  -5      250.77      255.73     14.97 o 
   4   3  -5      195.36      195.38     13.87 o 
   5   3  -5        5.02        9.03      3.49 o 
   6   3  -5        5.67       18.81      4.33 o 
   7   3  -5       44.62       43.06      5.70 o 
   8   3  -5       56.04       49.34      6.15 o 
   1   4  -5       62.42       58.99      7.29 o 
   2   4  -5      168.74      176.97     11.47 o 
   3   4  -5       67.41       67.19      7.71 o 
   4   4  -5      130.80      124.85     11.53 o 
   5   4  -5       37.11       45.98      5.35 o 
   6   4  -5       36.29       35.88      5.12 o 
   7   4  -5       60.66       65.84      6.59 o 
   8   4  -5        8.95        6.00      4.50 o 
   0   5  -5        5.16       10.40      6.55 o 
   1   5  -5       31.27       38.23      6.15 o 
   2   5  -5        0.82        7.52      4.43 o 
   3   5  -5       43.96       37.28      6.21 o 
   4   5  -5      287.98      268.61     22.55 o 
   5   5  -5        5.21       17.07      5.13 o 
   6   5  -5        7.85        8.82      4.45 o 
   7   5  -5      118.50      120.87      9.75 o 
   8   5  -5        1.74        0.77      6.53 o 
   1   6  -5       47.24       52.09      6.96 o 
   2   6  -5        1.32        2.46      3.68 o 
   3   6  -5       11.50        8.45      6.95 o 
   4   6  -5        1.72       12.15      7.83 o 
   5   6  -5       87.50       64.01     12.76 o 
   6   6  -5       13.30       15.56      5.14 o 
   7   6  -5       11.16       16.57      5.48 o 
   8   6  -5       20.48       21.87      5.31 o 
   0   7  -5       14.28       13.44      6.75 o 
   1   7  -5      262.07      274.25     14.31 o 
   2   7  -5        9.99       12.95      4.62 o 
   3   7  -5      165.31      173.99     11.74 o 
   4   7  -5        7.25        5.33      6.28 o 
   5   7  -5       14.13        6.28      7.43 o 
   6   7  -5        4.62       14.57      5.68 o 
   7   7  -5      189.78      188.93     12.20 o 
   8   7  -5        9.41        3.62      4.62 o 
   1   8  -5      293.77      283.65     14.68 o 
   2   8  -5       12.72       17.37      5.10 o 
   3   8  -5       17.05        6.82      7.56 o 
   4   8  -5        7.74       15.19      8.51 o 
   5   8  -5       76.26       69.28     14.04 o 
   6   8  -5        0.01       10.44      4.76 o 
   7   8  -5       16.76       23.77      6.03 o 
   0   9  -5      201.46      183.40     17.56 o 
   1   9  -5       51.47       53.99      7.50 o 
   2   9  -5        1.84        2.83      4.83 o 
   3   9  -5      284.55      280.43     23.77 o 
   4   9  -5      144.12      165.43     19.31 o 
   5   9  -5      243.94      252.81     24.65 o 
   6   9  -5       27.30       29.98     10.74 o 
   7   9  -5       84.69       77.94     10.51 o 
   1  10  -5      131.91      143.47     11.22 o 
   2  10  -5       10.23       11.41      4.51 o 
   3  10  -5       67.85       68.81     13.84 o 
   4  10  -5      120.93      121.61     17.49 o 
   5  10  -5      348.24      359.77     29.44 o 
   6  10  -5       35.51       33.29     11.75 o 
   7  10  -5        6.88        3.55      6.65 o 
   0  11  -5       83.33      100.68     13.77 o 
   1  11  -5      138.65      122.73     10.76 o 
   2  11  -5       46.65       35.65      6.62 o 
   3  11  -5      379.05      384.89     29.10 o 
   4  11  -5       40.32       37.34     11.82 o 
   5  11  -5       20.26       21.27      9.66 o 
   6  11  -5       36.30       36.25      8.50 o 
   1  12  -5        3.50        9.95      5.08 o 
   2  12  -5       97.89       98.92     15.40 o 
   3  12  -5       96.31       95.01     16.27 o 
   4  12  -5       67.83       53.21     13.10 o 
   5  12  -5       88.34       74.21     15.46 o 
   6  12  -5       31.69       25.34      7.85 o 
   0  13  -5      100.70       81.03     13.64 o 
   1  13  -5        0.95        5.46      4.75 o 
   2  13  -5      150.14      131.67     18.50 o 
   3  13  -5        7.15       -5.54      7.56 o 
   4  13  -5        0.25       13.30      9.66 o 
   5  13  -5        0.75       -9.72      9.72 o 
   1  14  -5      132.24      134.42     12.09 o 
   2  14  -5      101.88      106.76     17.29 o 
   3  14  -5       21.07       11.21      8.37 o 
   4  14  -5       12.56       26.13     10.87 o 
   5  14  -5        3.39      -10.47     10.47 o 
   0  15  -5       11.78        7.77      7.56 o 
   1  15  -5        5.80        4.29      4.81 o 
   2  15  -5       50.01       43.89     12.15 o 
   3  15  -5        5.17        3.98      7.56 o 
   4  15  -5       38.28       51.66     13.91 o 
   1  16  -5        0.27       -2.90      7.50 o 
   2  16  -5       96.02       92.78     17.08 o 
   3  16  -5        9.23        0.81      7.90 o 
   0  17  -5       45.27       46.66     12.15 o 
   0   0  -4    13761.85    15155.09    124.65 o 
   2   0  -4      118.72      110.54     12.69 o 
   4   0  -4       30.00       33.38      5.81 o 
   6   0  -4      618.44      598.73     23.03 o 
   8   0  -4      119.63      108.35     10.99 o 
   1   1  -4      983.33     1002.09     21.67 o 
   2   1  -4      406.41      413.61     12.46 o 
   3   1  -4       15.49       24.26      4.42 o 
   4   1  -4       24.43       23.50      4.80 o 
   5   1  -4       44.83       45.03      4.78 o 
   6   1  -4      492.30      490.44     14.01 o 
   7   1  -4        8.61        3.61      3.31 o 
   8   1  -4      315.82      287.43     11.89 o 
   9   1  -4        8.27        6.37      5.80 o 
   0   2  -4       79.21       75.02      9.45 o 
   1   2  -4      100.12      102.12      9.90 o 
   2   2  -4       24.62       31.32      4.44 o 
   3   2  -4      346.38      364.37     10.74 o 
   4   2  -4     1044.41     1024.22     18.45 o 
   5   2  -4        2.09        4.28      2.90 o 
   6   2  -4       21.32       17.32      3.94 o 
   7   2  -4      141.51      151.72      8.50 o 
   8   2  -4      162.44      146.82      8.77 o 
   9   2  -4        0.20       -3.94      5.69 o 
   1   3  -4       12.18        5.74      3.56 o 
   2   3  -4      842.35      898.96     18.20 o 
   3   3  -4       14.60       12.99      3.35 o 
   4   3  -4      509.15      518.47     13.31 o 
   5   3  -4       36.33       28.09      4.04 o 
   6   3  -4       16.77       17.08      4.00 o 
   7   3  -4      167.48      167.39      9.03 o 
   8   3  -4       70.10       67.82      7.51 o 
   9   3  -4        1.59        0.82      4.20 o 
   0   4  -4        3.85        4.86      5.00 o 
   1   4  -4       64.33       56.23      5.98 o 
   2   4  -4        8.77       10.27      3.81 o 
   3   4  -4       11.36        9.07      3.35 o 
   4   4  -4      127.55      123.14      6.90 o 
   5   4  -4       27.52       19.75      3.71 o 
   6   4  -4      245.43      255.13     11.00 o 
   7   4  -4       76.37       89.63      6.84 o 
   8   4  -4       15.66       11.10      4.52 o 
   9   4  -4        4.12       -1.69      4.11 o 
   1   5  -4      113.52      115.33      8.35 o 
   2   5  -4        2.24        0.49      2.87 o 
   3   5  -4        3.95        3.22      3.13 o 
   4   5  -4       12.06       18.05      4.23 o 
   5   5  -4       15.98       15.74      4.16 o 
   6   5  -4      146.73      149.76      9.53 o 
   7   5  -4      132.50      138.14     13.09 o 
   8   5  -4       21.16       12.17      4.79 o 
   9   5  -4       75.16       84.96     12.27 o 
   0   6  -4        0.41        3.11      5.13 o 
   1   6  -4      505.61      467.74     16.22 o 
   2   6  -4       25.00       26.95      4.73 o 
   3   6  -4      145.68      133.53      9.03 o 
   4   6  -4        5.00        5.94      3.33 o 
   5   6  -4        2.06        3.52      3.29 o 
   6   6  -4        8.52        5.67      3.82 o 
   7   6  -4      296.06      270.12     15.02 o 
   8   6  -4       19.49       14.75      5.41 o 
   9   6  -4       27.16       23.79      7.88 o 
   1   7  -4     1037.27     1005.53     23.89 o 
   2   7  -4      182.57      193.16     10.88 o 
   3   7  -4      104.67      121.99      8.85 o 
   4   7  -4       16.76       42.47     10.52 o 
   5   7  -4      207.50      210.30     10.63 o 
   6   7  -4        0.23        6.24      3.59 o 
   7   7  -4       51.00       45.44      6.52 o 
   8   7  -4       36.29       31.57      5.64 o 
   9   7  -4       43.41       29.16      6.02 o 
   0   8  -4      196.03      182.11     15.40 o 
   1   8  -4        8.57       10.87      4.42 o 
   2   8  -4        7.20        6.73      3.88 o 
   3   8  -4      142.29      121.52      9.00 o 
   4   8  -4        8.37        3.31      6.01 o 
   5   8  -4       59.90       61.26      6.61 o 
   6   8  -4        7.48        7.72      3.18 o 
   7   8  -4      238.64      247.33     12.97 o 
   8   8  -4        3.37        2.21      4.63 o 
   1   9  -4       76.11       70.19      7.34 o 
   2   9  -4       31.81       39.04      9.66 o 
   3   9  -4      156.39      132.05     28.53 o 
   4   9  -4       10.12       16.68      8.44 o 
   5   9  -4      577.10      597.01     20.17 o 
   6   9  -4       39.29       37.31      4.84 o 
   7   9  -4       12.62        4.56      3.81 o 
   8   9  -4        1.12       -3.17      4.38 o 
   1  10  -4      253.55      240.04     15.26 o 
   2  10  -4       79.30       63.86      7.18 o 
   3  10  -4      599.95      610.28     33.02 o 
   4  10  -4        0.29        9.39      8.17 o 
   5  10  -4      135.22      126.05      8.81 o 
   6  10  -4       13.01       17.22      3.97 o 
   7  10  -4       66.38       62.20      6.40 o 
   8  10  -4        0.18        1.96      4.25 o 
   1  11  -4      101.50       96.42      8.95 o 
   2  11  -4       23.70       24.49      5.34 o 
   3  11  -4       29.02       36.80     11.07 o 
   4  11  -4       24.78       33.63     10.74 o 
   5  11  -4      125.85      125.39     17.35 o 
   6  11  -4       78.57       69.65      6.27 o 
   7  11  -4       10.97        9.45      3.81 o 
   0  12  -4      123.97      122.96     14.72 o 
   1  12  -4        5.30        3.64      3.99 o 
   2  12  -4       27.56       23.79      5.60 o 
   3  12  -4      276.02      310.27     25.25 o 
   4  12  -4        5.66        3.78      6.89 o 
   5  12  -4      183.23      168.14     14.39 o 
   6  12  -4       43.32       47.49      8.54 o 
   7  12  -4       52.90       61.03     12.09 o 
   1  13  -4      182.73      162.99     16.61 o 
   2  13  -4       60.40       65.68      9.18 o 
   3  13  -4       12.10       16.88      8.85 o 
   4  13  -4        1.67        2.09      6.62 o 
   5  13  -4       71.85       79.05     10.77 o 
   6  13  -4        2.12        6.20      5.53 o 
   0  14  -4       43.88       58.00     11.34 o 
   1  14  -4      262.34      266.85     15.70 o 
   2  14  -4        6.24       10.40      8.10 o 
   3  14  -4        7.88        5.54      7.97 o 
   4  14  -4       17.74       11.95      8.37 o 
   5  14  -4        2.18        5.61      5.64 o 
   6  14  -4       18.71       10.42      7.43 o 
   1  15  -4        3.36       10.55      5.33 o 
   2  15  -4        5.63        0.88      6.89 o 
   3  15  -4        0.76        7.50      7.50 o 
   4  15  -4       28.02       22.28      7.60 o 
   5  15  -4       11.17       17.69      6.72 o 
   0  16  -4       54.24       67.32     12.76 o 
   1  16  -4        5.10        5.54      4.54 o 
   2  16  -4       29.05       27.21     10.06 o 
   3  16  -4       14.57       18.77      9.45 o 
   4  16  -4      112.70       91.36     11.92 o 
   1  17  -4        1.53        7.36      7.50 o 
   2  17  -4      102.51       99.60     16.54 o 
   3  17  -4        0.75       -1.78     11.45 o 
   0  18  -4       97.20      105.54     16.21 o 
   1  18  -4       25.90       32.14     10.80 o 
   2  18  -4        1.31        4.11      5.82 o 
   2   0  -3     1403.62     1468.58     35.72 o 
   4   0  -3      448.80      403.46     20.59 o 
   6   0  -3      318.99      338.36     20.80 o 
   8   0  -3      275.50      223.30     18.16 o 
   0   1  -3     1521.21     1535.62     24.24 o 
   1   1  -3      358.79      303.96      9.08 o 
   2   1  -3       42.87       37.89      5.49 o 
   3   1  -3        1.89        1.33      2.99 o 
   4   1  -3      203.91      183.08     10.22 o 
   5   1  -3       59.31       52.16      4.31 o 
   6   1  -3      685.06      676.61     20.48 o 
   7   1  -3       14.17       12.59      4.52 o 
   8   1  -3       91.49       82.51     10.47 o 
   1   2  -3       11.60       13.86      2.96 o 
   2   2  -3     1025.53     1031.34     19.51 o 
   3   2  -3      195.34      182.52      9.81 o 
   4   2  -3       37.26       44.69      4.13 o 
   5   2  -3        9.49        6.55      3.24 o 
   6   2  -3      396.39      357.09     19.58 o 
   7   2  -3      384.60      314.74     24.14 o 
   8   2  -3      359.12      343.63     23.23 o 
   0   3  -3     1218.60     1322.12     31.80 o 
   1   3  -3      342.32      322.22     11.35 o 
   2   3  -3      232.56      226.36      6.96 o 
   3   3  -3      943.17      914.23     12.35 o 
   4   3  -3      623.13      687.73     13.61 o 
   5   3  -3       12.41        9.22      2.87 o 
   6   3  -3       22.08       15.73      3.29 o 
   7   3  -3       63.10       61.06      7.30 o 
   8   3  -3      105.98      100.41     13.44 o 
   1   4  -3      269.70      270.35     10.47 o 
   2   4  -3      589.29      555.94     14.60 o 
   3   4  -3      232.48      203.14      5.99 o 
   4   4  -3      395.63      359.03     10.07 o 
   5   4  -3      114.82      115.75      6.27 o 
   6   4  -3      106.94      104.16      6.68 o 
   7   4  -3      120.97      114.78      9.58 o 
   8   4  -3        6.53        6.21      6.08 o 
   9   4  -3       11.49       10.67      6.75 o 
   0   5  -3        9.68       13.30      4.66 o 
   1   5  -3      135.70      125.68      7.41 o 
   2   5  -3        6.18        6.82      2.83 o 
   3   5  -3      148.85      158.81      5.86 o 
   4   5  -3      795.07      778.34     20.22 o 
   5   5  -3        5.82        0.14      2.83 o 
   6   5  -3       12.10        6.26      2.62 o 
   7   5  -3      311.94      310.07     22.35 o 
   8   5  -3        2.43        6.82      6.41 o 
   9   5  -3       10.42        6.35      6.68 o 
   1   6  -3      167.16      175.53      8.98 o 
   2   6  -3       14.52       13.05      3.61 o 
   3   6  -3       30.59       30.85      2.98 o 
   4   6  -3        3.84        6.24      2.96 o 
   5   6  -3      267.62      259.74     11.80 o 
   6   6  -3       17.11       13.59      3.18 o 
   7   6  -3       13.23       14.57      4.34 o 
   8   6  -3       60.06       61.38     11.21 o 
   9   6  -3       54.39       39.91     10.47 o 
   0   7  -3       19.11       28.56      6.28 o 
   1   7  -3      795.50      888.45     35.99 o 
   2   7  -3       13.22       13.40      3.44 o 
   3   7  -3      458.51      495.00     13.13 o 
   4   7  -3        8.36        7.44      2.85 o 
   5   7  -3       28.90       16.13      3.25 o 
   6   7  -3       14.03        9.15      2.64 o 
   7   7  -3      442.27      404.38     17.53 o 
   8   7  -3       12.53       12.44      3.58 o 
   9   7  -3       32.05       32.82      6.06 o 
   1   8  -3      802.17      741.92     19.21 o 
   2   8  -3       25.79       29.76      4.57 o 
   3   8  -3       33.12       30.07      3.19 o 
   4   8  -3        8.63        8.82      3.30 o 
   5   8  -3      186.95      155.75     11.85 o 
   6   8  -3        0.71        2.18      2.40 o 
   7   8  -3       24.76       23.79      3.73 o 
   8   8  -3       19.87       15.12      3.95 o 
   9   8  -3      393.71      422.75     32.86 o 
   0   9  -3      542.09      626.96     26.40 o 
   1   9  -3      142.58      123.84      8.59 o 
   2   9  -3        1.56        2.88      3.17 o 
   3   9  -3      730.56      684.28     60.77 o 
   4   9  -3      314.69      302.65     11.28 o 
   5   9  -3      503.76      440.85     11.16 o 
   6   9  -3       63.86       65.33      4.93 o 
   7   9  -3      187.55      170.20      7.99 o 
   8   9  -3        1.56        1.94      3.17 o 
   9   9  -3       17.91       14.08      4.29 o 
   1  10  -3      350.69      369.66     14.99 o 
   2  10  -3       22.55       16.07      4.14 o 
   3  10  -3      155.75      146.95     11.21 o 
   4  10  -3      263.77      256.71     12.19 o 
   5  10  -3      850.66      898.50     18.97 o 
   6  10  -3       56.44       57.34      5.39 o 
   7  10  -3        5.91        8.41      3.51 o 
   8  10  -3        0.29        3.47      3.87 o 
   0  11  -3      242.07      265.10     19.04 o 
   1  11  -3      303.09      286.42     13.78 o 
   2  11  -3      102.69       89.76      7.88 o 
   3  11  -3      890.12      902.46     38.69 o 
   4  11  -3       69.18       74.12      6.04 o 
   5  11  -3       30.14       32.86      4.30 o 
   6  11  -3       83.99       87.07      6.50 o 
   7  11  -3       59.07       60.93      6.67 o 
   8  11  -3        7.27        3.43      4.44 o 
   1  12  -3       18.01       13.30      4.47 o 
   2  12  -3      160.86      151.82     10.46 o 
   3  12  -3      227.15      216.68     20.32 o 
   4  12  -3      114.91       87.81     10.00 o 
   5  12  -3      202.93      193.97     14.48 o 
   6  12  -3       59.96       60.99      8.92 o 
   7  12  -3        4.15       -0.57      5.42 o 
   8  12  -3       99.66      123.43     18.64 o 
   0  13  -3      257.60      267.46     20.46 o 
   1  13  -3        1.18       -1.29      3.76 o 
   2  13  -3      309.58      294.12     19.04 o 
   3  13  -3       11.19       12.29      7.23 o 
   4  13  -3        1.55        0.94      4.59 o 
   5  13  -3        0.70        7.62      5.60 o 
   6  13  -3        2.84        8.16      6.14 o 
   7  13  -3      174.76      181.00     15.28 o 
   1  14  -3      299.24      321.04     16.16 o 
   2  14  -3      271.65      278.84     14.92 o 
   3  14  -3       27.87       20.19      8.85 o 
   4  14  -3       33.20       36.81      7.67 o 
   5  14  -3        7.60        7.41      5.69 o 
   6  14  -3        2.10        8.85      5.65 o 
   7  14  -3        2.47        9.39      6.32 o 
   0  15  -3       17.45       11.68      6.35 o 
   1  15  -3       20.81       14.29      5.26 o 
   2  15  -3       81.53       76.30      8.81 o 
   3  15  -3        3.89       -1.61     10.36 o 
   4  15  -3       98.46       88.83     10.79 o 
   5  15  -3        2.85        8.44      5.54 o 
   6  15  -3       18.93       22.20      7.50 o 
   1  16  -3        0.83       -0.32      4.24 o 
   2  16  -3      247.44      269.33     17.61 o 
   3  16  -3       14.80        5.07      9.15 o 
   4  16  -3       56.43       49.32      9.05 o 
   5  16  -3        0.77       -1.62      8.07 o 
   0  17  -3      111.63       94.87     14.25 o 
   1  17  -3        1.46        2.98      6.82 o 
   2  17  -3       74.82       67.10     10.03 o 
   3  17  -3        5.58       -0.61      4.95 o 
   4  17  -3      252.47      260.54     18.82 o 
   5  17  -3       22.17       14.77     14.15 o 
   1  18  -3        3.85        3.90      4.26 o 
   2  18  -3      146.99      151.44     17.66 o 
   3  18  -3        3.54        4.74      5.42 o 
   4  18  -3       16.57       17.15     13.27 o 
   0  19  -3       84.96       69.93     17.15 o 
   1  19  -3        1.36        2.10      4.71 o 
   2  19  -3        5.59       15.05      9.12 o 
   0   0  -2    64504.85    66558.70    180.76 o 
   2   0  -2      301.98      313.92     14.11 o 
   4   0  -2       30.28       42.81      6.68 o 
   6   0  -2     1260.78     1239.20     34.30 o 
   1   1  -2     3429.52     3249.41     23.42 o 
   2   1  -2      935.51      948.63     17.14 o 
   3   1  -2        9.66       12.18      3.06 o 
   4   1  -2       18.50       19.12      3.74 o 
   5   1  -2      114.75      130.63      6.73 o 
   6   1  -2      967.17     1000.46     18.88 o 
   7   1  -2        5.57        5.31      2.93 o 
   8   1  -2      588.56      568.96     20.76 o 
   0   2  -2      345.11      374.02     14.11 o 
   1   2  -2      394.65      348.99      8.01 o 
   2   2  -2       38.12       29.92      2.85 o 
   3   2  -2      924.84      983.35     18.71 o 
   4   2  -2     2734.38     2756.40     40.54 o 
   5   2  -2        0.51        1.57      1.66 o 
   6   2  -2       13.14       18.98      2.65 o 
   7   2  -2      211.42      228.64      9.92 o 
   8   2  -2      252.03      257.24     14.44 o 
   9   2  -2        0.56        1.82      6.62 o 
   1   3  -2        6.92       19.12      3.21 o 
   2   3  -2     2649.20     2765.08     19.41 o 
   3   3  -2       68.69       55.50      3.63 o 
   4   3  -2     1293.81     1345.09     55.35 o 
   5   3  -2       92.75       85.11      4.76 o 
   6   3  -2       27.92       31.21      3.23 o 
   7   3  -2      306.81      280.02     10.94 o 
   8   3  -2      142.28      122.56     10.31 o 
   9   3  -2        5.98        1.42      6.82 o 
  10   3  -2       21.55       46.39     12.96 o 
   0   4  -2       85.73       90.95      7.63 o 
   1   4  -2      291.75      289.34      9.05 o 
   2   4  -2       25.70       27.11      2.40 o 
   3   4  -2       44.84       40.17      2.37 o 
   4   4  -2      332.48      321.00     16.39 o 
   5   4  -2       48.42       46.87      3.88 o 
   6   4  -2      476.36      479.65     11.37 o 
   7   4  -2      161.84      181.57     13.74 o 
   8   4  -2       19.64       14.67      4.97 o 
   9   4  -2        2.86        5.47      8.24 o 
  10   4  -2      182.42      182.25     22.76 o 
   1   5  -2      246.79      228.34      8.57 o 
   2   5  -2        6.51        3.05      1.36 o 
   3   5  -2        5.24        5.82      1.47 o 
   4   5  -2       16.48       24.53      4.32 o 
   5   5  -2       37.69       33.51      4.09 o 
   6   5  -2      307.21      293.81     11.19 o 
   7   5  -2      217.90      184.67      9.24 o 
   8   5  -2       26.96       22.40      5.79 o 
   9   5  -2      152.88      170.23     12.84 o 
  10   5  -2        4.22        5.60      9.79 o 
   0   6  -2        2.59        5.94      4.05 o 
   1   6  -2     1459.90     1378.09     38.25 o 
   2   6  -2       92.94       93.02      4.92 o 
   3   6  -2      333.76      314.76      6.42 o 
   4   6  -2        2.48        4.19      2.23 o 
   5   6  -2        0.87        3.49      2.77 o 
   6   6  -2       22.62       26.86      4.36 o 
   7   6  -2      601.87      527.62     15.78 o 
   8   6  -2       33.66       40.07      7.02 o 
   9   6  -2       41.50       34.75      6.76 o 
  10   6  -2       34.23       27.28     10.94 o 
   1   7  -2     2790.19     2900.36     43.89 o 
   2   7  -2      485.32      484.32     10.15 o 
   3   7  -2      261.82      249.41      5.93 o 
   4   7  -2       49.61       43.96      4.44 o 
   5   7  -2      437.51      398.08     14.58 o 
   6   7  -2        2.91        8.72      3.30 o 
   7   7  -2       86.89       84.28      7.02 o 
   8   7  -2       62.78       64.45      8.28 o 
   9   7  -2       86.53       77.55      9.59 o 
  10   7  -2        3.91        9.08      6.29 o 
   0   8  -2      556.57      594.35     22.82 o 
   1   8  -2        9.54        5.53      3.32 o 
   2   8  -2       10.47       10.40      1.40 o 
   3   8  -2      320.33      268.19      6.15 o 
   4   8  -2       24.02       23.64      2.80 o 
   5   8  -2      104.61      108.23      7.39 o 
   6   8  -2        8.60       10.12      4.47 o 
   7   8  -2      458.16      442.82     15.54 o 
   8   8  -2       10.44        9.95      4.83 o 
   9   8  -2       24.89       32.46      6.35 o 
   1   9  -2      162.70      152.87      8.84 o 
   2   9  -2       69.63       70.90      4.30 o 
   3   9  -2      335.20      307.09      6.08 o 
   4   9  -2       11.55       16.77      2.25 o 
   5   9  -2     1107.65     1107.81     28.19 o 
   6   9  -2       65.64       60.29      5.21 o 
   7   9  -2        6.10        8.69      3.80 o 
   8   9  -2        0.49        2.36      3.66 o 
   9   9  -2      149.74      142.63     10.84 o 
   0  10  -2       10.08        1.62      3.92 o 
   1  10  -2      557.95      539.55     16.89 o 
   2  10  -2      170.03      159.46      8.51 o 
   3  10  -2     1236.64     1214.52     13.64 o 
   4  10  -2        0.35        1.93      2.62 o 
   5  10  -2      235.78      211.60      7.60 o 
   6  10  -2       11.12       15.45      4.16 o 
   7  10  -2      132.49      125.35      8.96 o 
   8  10  -2        0.37        4.93      3.74 o 
   9  10  -2       80.00       74.35      9.83 o 
   1  11  -2      214.93      234.86     11.82 o 
   2  11  -2       68.31       65.76      6.49 o 
   3  11  -2       50.51       54.25      3.16 o 
   4  11  -2       37.12       37.55      3.29 o 
   5  11  -2      262.64      231.50      7.93 o 
   6  11  -2      140.76      134.20      6.68 o 
   7  11  -2       12.67       12.24      3.99 o 
   8  11  -2        1.44        1.68      5.49 o 
   0  12  -2      267.76      252.27     17.89 o 
   1  12  -2       15.32        5.43      3.46 o 
   2  12  -2       49.85       49.02      6.23 o 
   3  12  -2      554.82      544.22     15.25 o 
   4  12  -2        8.73        9.13      4.64 o 
   5  12  -2      321.12      295.17     16.78 o 
   6  12  -2       77.99       85.87     10.26 o 
   7  12  -2      106.47      105.92     12.73 o 
   8  12  -2       24.35       22.73      6.66 o 
   1  13  -2      365.47      333.20     14.96 o 
   2  13  -2      140.97      158.70      8.98 o 
   3  13  -2       22.08       18.62      5.34 o 
   4  13  -2        3.07        2.06      4.76 o 
   5  13  -2      151.75      163.24     13.08 o 
   6  13  -2        7.56       13.43      6.12 o 
   7  13  -2       35.20       44.34      8.27 o 
   8  13  -2       37.80       23.56      6.99 o 
   0  14  -2      119.94      102.97     12.69 o 
   1  14  -2      529.32      529.99     19.44 o 
   2  14  -2       15.77       17.14      3.97 o 
   3  14  -2        8.18        8.68      4.47 o 
   4  14  -2       48.38       42.83      7.34 o 
   5  14  -2        1.75        3.38      4.96 o 
   6  14  -2       46.05       44.16      8.38 o 
   7  14  -2      151.20      146.51     13.77 o 
   1  15  -2        7.59        3.76      6.57 o 
   2  15  -2        9.86        5.98      5.27 o 
   3  15  -2        0.88       -3.24      4.77 o 
   4  15  -2       59.47       65.07      9.49 o 
   5  15  -2       26.95       30.64      7.51 o 
   6  15  -2       50.54       53.30      9.07 o 
   7  15  -2        0.37       10.16      6.33 o 
   0  16  -2      116.60      146.91     11.95 o 
   1  16  -2        6.08        9.57      3.93 o 
   2  16  -2       49.65       54.18      6.53 o 
   3  16  -2       32.64       34.27      7.26 o 
   4  16  -2      223.92      206.31     15.57 o 
   5  16  -2        1.06        7.65      5.71 o 
   6  16  -2        9.88       13.48      9.69 o 
   1  17  -2        1.75        0.20      3.14 o 
   2  17  -2      202.81      224.86     12.80 o 
   3  17  -2        0.33        5.92      5.39 o 
   4  17  -2      140.51      160.91     14.57 o 
   5  17  -2       18.11       35.11     11.34 o 
   0  18  -2      193.16      202.09     14.89 o 
   1  18  -2       45.88       40.24      5.42 o 
   2  18  -2        1.75        7.61      4.63 o 
   3  18  -2        2.34        1.42      5.44 o 
   4  18  -2      242.07      245.36     18.04 o 
   1  19  -2        0.69        1.02      3.15 o 
   2  19  -2      244.42      265.47     12.79 o 
   3  19  -2        0.64        3.17      4.48 o 
   0  20  -2      299.75      299.59     19.06 o 
   1  20  -2        0.10        4.24      4.59 o 
   2   0  -1     4642.69     5199.10     37.27 o 
   4   0  -1      986.54      937.66     12.50 o 
   6   0  -1      446.24      430.54     18.48 o 
   8   0  -1      432.88      362.40     26.54 o 
  10   0  -1       15.02       13.57      9.12 o 
   0   1  -1     2611.86     2650.66     24.92 o 
   1   1  -1      999.62      757.34     15.13 o 
   2   1  -1       99.34      106.75      4.09 o 
   3   1  -1       32.06       22.67      1.94 o 
   4   1  -1      353.72      346.35      6.43 o 
   5   1  -1      130.54      136.62      4.44 o 
   6   1  -1     1166.91     1242.40     18.46 o 
   7   1  -1       13.34       10.79      2.62 o 
   8   1  -1      127.14      152.50     12.44 o 
   9   1  -1        3.65        5.79      5.04 o 
  10   1  -1      266.83      280.23     19.14 o 
   1   2  -1       75.57       98.29      3.04 o 
   2   2  -1     2681.44     2777.86     19.86 o 
   3   2  -1      816.01      849.74     10.39 o 
   5   2  -1       14.96       16.30      2.00 o 
   6   2  -1      658.82      618.84     10.24 o 
   7   2  -1      598.17      542.32     15.40 o 
   8   2  -1      533.62      586.60     23.61 o 
   9   2  -1        2.34       10.53      5.67 o 
  10   2  -1       36.95       46.05     12.36 o 
   0   3  -1     4664.89     4906.63     40.24 o 
   1   3  -1     1581.92     1423.93     12.54 o 
   2   3  -1      807.88      827.23      8.59 o 
   3   3  -1     2479.72     2724.19     22.81 o 
   4   3  -1     1112.85     1254.39     14.38 o 
   5   3  -1       17.08       15.95      2.30 o 
   6   3  -1       36.81       28.23      3.53 o 
   7   3  -1       80.08       94.56      6.13 o 
   8   3  -1      144.29      135.85     10.53 o 
   9   3  -1        7.70        9.47      7.43 o 
  10   3  -1      141.18      114.32     18.50 o 
   1   4  -1     1079.91     1108.12      8.13 o 
   2   4  -1     1156.43     1242.26     11.91 o 
   3   4  -1      561.23      492.89     10.69 o 
   4   4  -1      772.32      809.22     14.76 o 
   5   4  -1      172.94      165.06      7.48 o 
   6   4  -1      213.17      240.47      9.15 o 
   7   4  -1      180.94      180.97      8.40 o 
   8   4  -1        2.54       -2.95      4.02 o 
   9   4  -1       20.19        9.65      4.73 o 
  10   4  -1        3.68        5.27      7.50 o 
   0   5  -1       52.70       54.96      6.21 o 
   1   5  -1      264.48      226.66      5.46 o 
   2   5  -1       59.65       57.75      3.13 o 
   3   5  -1      478.54      613.78     12.46 o 
   4   5  -1     1473.84     1562.80     21.38 o 
   5   5  -1        1.88        1.70      2.36 o 
   6   5  -1        9.31       17.30      3.46 o 
   7   5  -1      541.18      565.77     15.14 o 
   8   5  -1        4.65        0.07      3.54 o 
   9   5  -1       13.28        9.50      6.01 o 
  10   5  -1       78.02       91.97     16.48 o 
   1   6  -1      376.41      436.55      6.83 o 
   2   6  -1       29.02       26.60      2.41 o 
   3   6  -1       86.58       81.07      3.40 o 
   4   6  -1       21.96       17.63      3.12 o 
   5   6  -1      491.05      468.17     13.12 o 
   6   6  -1       21.24       15.09      3.56 o 
   7   6  -1        8.95       14.58      3.76 o 
   8   6  -1      100.69      102.52      9.38 o 
   9   6  -1       87.78       89.33      8.82 o 
  10   6  -1       30.61       42.58      6.96 o 
   0   7  -1       31.50       34.48      2.84 o 
   1   7  -1     1904.58     2075.50     21.72 o 
   2   7  -1       48.89       35.90      1.96 o 
   3   7  -1      783.39      745.33     12.11 o 
   4   7  -1        7.48       11.81      2.40 o 
   5   7  -1       49.17       52.85      4.36 o 
   6   7  -1       21.74       15.95      3.26 o 
   7   7  -1      678.19      613.37     15.16 o 
   8   7  -1       13.41       15.26      4.34 o 
   9   7  -1       44.28       46.21      5.76 o 
  10   7  -1       14.67       18.59      5.50 o 
   1   8  -1     1379.41     1318.34     12.50 o 
   2   8  -1       51.97       56.68      2.29 o 
   3   8  -1       38.02       42.17      2.81 o 
   4   8  -1        9.63       14.52      1.86 o 
   5   8  -1      323.84      323.46     10.13 o 
   6   8  -1        1.62        5.17      2.64 o 
   7   8  -1       25.35       27.18      4.06 o 
   8   8  -1       30.26       30.26      4.35 o 
   9   8  -1      588.46      660.51     18.98 o 
  10   8  -1       24.73       36.70      6.79 o 
   0   9  -1     1045.41     1153.19     39.16 o 
   1   9  -1      295.59      259.30      5.94 o 
   2   9  -1        3.30        2.11      0.98 o 
   3   9  -1     1251.66     1269.52     14.33 o 
   4   9  -1      507.88      460.91      9.11 o 
   5   9  -1      759.21      673.00     14.74 o 
   6   9  -1      100.79      103.75      6.51 o 
   7   9  -1      271.75      258.59     10.49 o 
   8   9  -1        2.19        0.88      2.80 o 
   9   9  -1       16.19       19.81      4.44 o 
   1  10  -1      607.05      594.11      9.61 o 
   2  10  -1       34.68       36.53      1.93 o 
   3  10  -1      238.49      242.03      4.62 o 
   4  10  -1      451.35      452.10     11.46 o 
   5  10  -1     1394.84     1475.38     22.53 o 
   6  10  -1       73.21       67.30      5.53 o 
   7  10  -1        2.09        8.64      3.23 o 
   8  10  -1        0.18        3.24      2.78 o 
   9  10  -1       71.53       61.31      6.62 o 
   0  11  -1      463.80      446.73     12.43 o 
   1  11  -1      456.80      389.23      7.48 o 
   2  11  -1      188.67      167.90      5.42 o 
   3  11  -1     1438.81     1421.12     11.29 o 
   4  11  -1       97.83      113.29      6.09 o 
   5  11  -1       33.99       32.69      4.19 o 
   6  11  -1      127.71      130.18      7.45 o 
   7  11  -1       98.28      100.34      7.06 o 
   8  11  -1       10.09       12.92      4.99 o 
   9  11  -1        1.42       11.21      5.70 o 
   1  12  -1       39.84       31.63      3.27 o 
   2  12  -1      228.99      239.75      8.10 o 
   3  12  -1      366.04      333.11      9.78 o 
   4  12  -1      153.30      149.01      8.65 o 
   5  12  -1      305.82      311.10     12.91 o 
   6  12  -1       87.45       97.71      8.12 o 
   7  12  -1        2.04       12.10      4.03 o 
   8  12  -1      154.69      166.78     10.04 o 
   0  13  -1      443.04      447.50     17.47 o 
   1  13  -1        0.74       14.57      3.87 o 
   2  13  -1      479.16      433.68     11.36 o 
   3  13  -1       19.97       19.66      3.13 o 
   4  13  -1        4.66        7.03      3.10 o 
   5  13  -1        1.36        3.03      3.19 o 
   6  13  -1        6.87        4.30      3.71 o 
   7  13  -1      263.70      274.93     12.36 o 
   8  13  -1        0.33        7.74      3.97 o 
   1  14  -1      463.94      494.00     11.74 o 
   2  14  -1      455.99      485.98     13.38 o 
   3  14  -1       28.85       24.43      4.25 o 
   4  14  -1       54.81       64.58      8.74 o 
   5  14  -1       12.97       11.41      5.56 o 
   6  14  -1        5.04        8.29      4.50 o 
   7  14  -1        1.19       13.35      5.19 o 
   8  14  -1       57.06       56.12      8.13 o 
   0  15  -1       17.48       22.11      4.23 o 
   1  15  -1       38.27       36.86      3.99 o 
   2  15  -1      107.15       93.85      6.63 o 
   3  15  -1        1.10       -0.14      3.42 o 
   4  15  -1      160.83      150.83     10.03 o 
   5  15  -1        3.66        5.74      4.20 o 
   6  15  -1       21.52       22.90      5.70 o 
   7  15  -1       93.50       85.31      9.34 o 
   1  16  -1        4.19        3.33      2.48 o 
   2  16  -1      406.79      407.19     12.05 o 
   3  16  -1       18.51       15.69      3.96 o 
   4  16  -1       81.44       80.31      6.98 o 
   5  16  -1        0.13        3.57      4.34 o 
   6  16  -1      154.43      161.43     12.42 o 
   0  17  -1      175.30      179.22     10.57 o 
   1  17  -1        2.40        4.80      2.68 o 
   2  17  -1      116.05      110.40      6.95 o 
   3  17  -1        8.90        7.15      3.81 o 
   4  17  -1      376.29      425.52     18.47 o 
   5  17  -1       36.92       32.81      6.97 o 
   6  17  -1      161.01      187.29     13.64 o 
   1  18  -1        4.58        2.45      2.96 o 
   2  18  -1      226.57      261.42     12.18 o 
   3  18  -1        4.24        3.18      3.58 o 
   4  18  -1       22.92       38.18      6.89 o 
   5  18  -1       42.56       58.54      8.35 o 
   0  19  -1      145.84      143.36     12.76 o 
   1  19  -1        1.62        1.96      2.90 o 
   2  19  -1        5.63       16.60      4.67 o 
   3  19  -1       25.17       25.28      4.86 o 
   4  19  -1       39.62       41.42      7.46 o 
   1  20  -1       74.36       79.40      6.48 o 
   2  20  -1       70.30       65.65      6.94 o 
   2   0   0      555.84      668.86      5.91 o 
   4   0   0       11.59       18.53      1.75 o 
   6   0   0     1614.78     1701.61     20.59 o 
   8   0   0      277.11      274.55     22.22 o 
  10   0   0        0.76        6.62      7.56 o 
   2   1   0     1208.00     1437.37      8.23 o 
   3   1   0        2.48        7.72      0.97 o 
   4   1   0       16.04       24.87      1.48 o 
   5   1   0      162.81      204.71      4.39 o 
   6   1   0     1296.41     1416.15     11.99 o 
   7   1   0        3.86        7.37      2.15 o 
   8   1   0      736.49      745.91     19.26 o 
   9   1   0        5.64       13.82      5.79 o 
  10   1   0       23.20       25.20      7.28 o 
   1   2   0      625.91      550.59      8.32 o 
   2   2   0        5.73       31.26      2.24 o 
   3   2   0     1224.43     1343.81      8.02 o 
   4   2   0     4184.36     4474.66     22.55 o 
   5   2   0        3.07        2.84      0.89 o 
   7   2   0      240.21      274.01      7.75 o 
   8   2   0      291.73      309.94     12.88 o 
   9   2   0        1.04        4.33      5.27 o 
  10   2   0      397.57      464.92     23.63 o 
   1   3   0       23.83       64.77      2.03 o 
   2   3   0     4786.45     5282.47     32.48 o 
   3   3   0      197.19      171.07      5.20 o 
   4   3   0     2022.48     2187.94     14.48 o 
   5   3   0      145.20      131.30      6.75 o 
   6   3   0       46.35       53.81      3.11 o 
   7   3   0      383.52      387.33      9.50 o 
   8   3   0      175.42      155.15     10.16 o 
   9   3   0        8.74        6.56      3.32 o 
  10   3   0       23.83       40.39     11.52 o 
   0   4   0      541.29      506.43     11.34 o 
   1   4   0      745.09      760.53     11.30 o 
   2   4   0       43.11       62.14      3.41 o 
   3   4   0       77.02       89.76      4.22 o 
   4   4   0      517.60      604.61     10.95 o 
   5   4   0       56.28       54.37      3.81 o 
   6   4   0      617.04      653.10     13.11 o 
   7   4   0      200.82      234.84      7.74 o 
   8   4   0       20.75       11.22      3.46 o 
   9   4   0        1.66        3.54      3.39 o 
  10   4   0      231.61      259.58     43.92 o 
   1   5   0      225.33      236.46      4.73 o 
   2   5   0       19.10       17.06      2.12 o 
   3   5   0        7.21        5.98      1.89 o 
   4   5   0        0.98       35.51      3.37 o 
   5   5   0       53.89       46.50      3.74 o 
   6   5   0      389.00      376.71      8.75 o 
   7   5   0      260.72      249.28      7.70 o 
   8   5   0       29.39       22.32      3.20 o 
   9   5   0      194.85      226.30     13.11 o 
  10   5   0        1.30       -1.63      5.39 o 
   0   6   0        9.36       12.73      2.59 o 
   1   6   0     2270.84     2231.21     15.69 o 
   2   6   0      253.95      238.10      7.92 o 
   3   6   0      508.93      535.82     10.54 o 
   4   6   0        5.42        7.58      2.21 o 
   5   6   0        0.00        5.13      1.67 o 
   6   6   0       33.48       38.93      3.58 o 
   7   6   0      765.97      702.23     14.10 o 
   8   6   0       40.85       31.58      3.82 o 
   9   6   0       47.07       45.44      6.57 o 
  10   6   0       42.65       36.49      6.46 o 
   1   7   0     4424.60     4798.98     29.27 o 
   2   7   0      740.16      792.52      9.46 o 
   3   7   0      391.86      373.85      9.20 o 
   4   7   0       96.86       95.17      5.24 o 
   5   7   0      543.96      503.67     14.07 o 
   6   7   0        5.60       10.11      2.61 o 
   7   7   0      106.80      102.22      5.98 o 
   8   7   0       77.44       87.90      5.85 o 
   9   7   0      108.26       99.79      9.20 o 
  10   7   0        4.45        4.92      4.39 o 
   0   8   0      852.60      958.66     14.26 o 
   1   8   0        5.48       11.76      1.91 o 
   2   8   0       12.27       14.81      1.80 o 
   3   8   0      422.13      417.56      9.93 o 
   4   8   0       38.76       42.34      4.01 o 
   5   8   0      135.47      155.54      7.22 o 
   6   8   0        8.30        8.81      2.61 o 
   7   8   0      585.34      609.05     13.97 o 
   8   8   0       14.90       17.01      3.26 o 
   9   8   0       20.40       33.16      8.52 o 
  10   8   0       28.83       30.61      6.05 o 
   1   9   0      243.75      201.28      5.59 o 
   2   9   0       95.78      119.32      4.02 o 
   3   9   0      460.10      468.33     10.94 o 
   4   9   0        7.20       15.94      3.09 o 
   5   9   0     1370.39     1477.42     30.06 o 
   6   9   0       79.26       93.02      5.69 o 
   7   9   0        0.10       12.35      3.16 o 
   8   9   0        0.13        3.67      2.67 o 
   9   9   0      181.98      172.17      9.97 o 
   0  10   0       14.58       20.93      2.93 o 
   1  10   0      745.11      767.64     10.46 o 
   2  10   0      267.14      270.29      6.25 o 
   3  10   0     1629.57     1684.42     18.63 o 
   4  10   0        0.05        7.08      2.17 o 
   5  10   0      298.70      268.36      9.10 o 
   6  10   0        9.07       11.21      2.98 o 
   7  10   0      167.48      174.39      8.23 o 
   8  10   0        0.46        0.09      2.70 o 
   9  10   0       98.03       95.03      7.88 o 
   1  11   0      260.89      302.16      6.57 o 
   2  11   0      105.68       97.14      3.92 o 
   3  11   0       62.33       70.74      4.14 o 
   4  11   0       47.97       57.40      3.91 o 
   5  11   0      339.69      312.10     10.00 o 
   6  11   0      171.23      164.89      7.79 o 
   7  11   0       12.22       20.71      3.71 o 
   8  11   0        0.83        6.46      3.05 o 
   9  11   0      297.15      371.53     13.42 o 
   0  12   0      325.16      357.05     10.91 o 
   1  12   0       23.97       19.26      2.25 o 
   2  12   0       63.91       61.62      3.37 o 
   3  12   0      709.99      757.10     12.68 o 
   4  12   0       10.83       13.13      2.52 o 
   5  12   0      389.39      371.86     11.20 o 
   6  12   0       97.98      111.06      6.67 o 
   7  12   0      133.73      154.01     12.44 o 
   8  12   0       32.47       44.43      5.11 o 
   1  13   0      466.26      431.17      7.95 o 
   2  13   0      192.57      197.92      5.97 o 
   3  13   0       24.78       23.22      2.58 o 
   4  13   0        3.74        6.72      2.35 o 
   5  13   0      197.23      241.80      9.30 o 
   6  13   0       10.26       15.83      4.11 o 
   7  13   0       40.65       54.19      6.23 o 
   8  13   0       50.06       28.74      5.15 o 
   0  14   0      166.89      174.58      9.40 o 
   1  14   0      687.36      665.62     11.29 o 
   2  14   0       20.94       24.08      3.15 o 
   3  14   0        8.64        9.16      2.47 o 
   4  14   0       66.41       63.89      5.35 o 
   5  14   0        1.19        2.83      3.22 o 
   6  14   0       62.04       45.35      5.66 o 
   7  14   0      188.84      194.75     10.87 o 
   8  14   0        0.94       -0.58      4.45 o 
   1  15   0       10.58       10.17      2.54 o 
   2  15   0       10.03        9.56      2.89 o 
   3  15   0        0.42        4.25      2.37 o 
   4  15   0       76.90       80.46      6.66 o 
   5  15   0       36.00       47.43      5.62 o 
   6  15   0       63.77       63.27      6.57 o 
   7  15   0        0.01        3.52      3.62 o 
   0  16   0      157.18      190.76     10.58 o 
   1  16   0        6.39        6.35      2.48 o 
   2  16   0       60.17       63.19      5.29 o 
   3  16   0       43.16       49.64      5.62 o 
   4  16   0      282.69      282.44     14.77 o 
   5  16   0        1.11        4.83      4.33 o 
   6  16   0       10.75       18.48      5.37 o 
   7  16   0       10.12       11.72      5.33 o 
   1  17   0        1.95        4.02      2.88 o 
   2  17   0      254.08      280.92     10.46 o 
   3  17   0        0.15        2.37      3.34 o 
   4  17   0      176.41      192.29     12.73 o 
   5  17   0       19.83       31.88      6.28 o 
   6  17   0        8.96       12.64      5.51 o 
   0  18   0      243.16      249.74     12.88 o 
   1  18   0       56.41       59.89      5.47 o 
   2  18   0        1.45       12.50      3.70 o 
   3  18   0        1.70        4.83      3.86 o 
   4  18   0      299.97      321.28     16.59 o 
   5  18   0        4.84        7.38      5.15 o 
   1  19   0        0.02        4.48      3.13 o 
   2  19   0      302.84      340.09     12.15 o 
   3  19   0        0.01       -0.98      4.42 o 
   4  19   0       22.01       19.17      9.65 o 
   0  20   0      370.25      391.82     32.14 o 
   1  20   0        0.00       -0.19      3.21 o 
   2  20   0        0.03        1.79      3.67 o 
   3  20   0        9.77        8.39      5.08 o 
   2   0   1     4645.19     5309.11     34.21 o 
   4   0   1      987.30      955.19     12.22 o 
   6   0   1      446.92      444.11      9.74 o 
   8   0   1      432.87      404.54     26.94 o 
  10   0   1       14.80       19.86      6.30 o 
   1   1   1      999.58      755.59      6.70 o 
   2   1   1       99.89      111.55      3.86 o 
   3   1   1       32.44       25.58      1.79 o 
   4   1   1      351.93      344.99      7.05 o 
   5   1   1      130.69      135.51      3.30 o 
   6   1   1     1168.02     1168.24     13.69 o 
   7   1   1       13.21       11.48      2.15 o 
   8   1   1      127.76      171.08     12.70 o 
   9   1   1        3.70        8.30      4.50 o 
  10   1   1      266.89      301.31     15.96 o 
   1   2   1       74.55       99.12      2.19 o 
   2   2   1     2680.69     2789.85     45.89 o 
   3   2   1      816.53      864.91      9.38 o 
   5   2   1       14.66       17.50      1.66 o 
   6   2   1      657.92      630.91     11.42 o 
   7   2   1      597.56      536.40     10.05 o 
   8   2   1      533.63      602.10     15.78 o 
   9   2   1        2.23        7.87      4.53 o 
  10   2   1       36.98       54.83      7.94 o 
   0   3   1     4664.70     4930.82     53.95 o 
   1   3   1     1581.91     1434.24     16.63 o 
   2   3   1      808.46      832.83     11.98 o 
   3   3   1     2480.43     2755.38     21.77 o 
   4   3   1     1115.19     1258.12     13.07 o 
   5   3   1       16.90       17.21      1.73 o 
   6   3   1       36.84       28.69      2.15 o 
   7   3   1       80.50       96.44      4.33 o 
   8   3   1      143.87      146.73      8.17 o 
   9   3   1        7.68        3.08      3.85 o 
  10   3   1      141.03      137.80     11.30 o 
   1   4   1     1083.01     1149.82      9.92 o 
   2   4   1     1155.17     1254.39      8.94 o 
   3   4   1      560.77      499.01      9.43 o 
   4   4   1      773.67      805.03     10.83 o 
   5   4   1      172.56      170.96      4.49 o 
   6   4   1      213.07      239.49      5.46 o 
   7   4   1      181.55      186.52      5.97 o 
   8   4   1        2.02        6.25      3.00 o 
   9   4   1       19.96       13.10      3.92 o 
  10   4   1        3.81       12.60      5.95 o 
   0   5   1       54.40       66.08      3.87 o 
   1   5   1      263.59      250.31      5.22 o 
   2   5   1       59.16       56.64      3.12 o 
   3   5   1      476.25      623.17     15.31 o 
   4   5   1     1474.17     1522.66     16.19 o 
   5   5   1        2.10        4.29      1.89 o 
   6   5   1        8.30       13.04      1.87 o 
   7   5   1      541.43      570.18     11.51 o 
   8   5   1        4.39        1.60      2.52 o 
   9   5   1       13.28       22.56      4.36 o 
  10   5   1       78.19       86.79      9.31 o 
   1   6   1      376.29      478.60      7.58 o 
   2   6   1       28.57       30.71      2.75 o 
   3   6   1       86.45       87.13      4.01 o 
   4   6   1       22.37       16.15      1.69 o 
   5   6   1      490.65      476.91      8.87 o 
   6   6   1       21.60       11.63      2.23 o 
   7   6   1        8.95       17.68      3.02 o 
   8   6   1      101.07      109.78      5.76 o 
   9   6   1       88.39       89.08      7.40 o 
  10   6   1       30.49       44.49      9.27 o 
   0   7   1       32.59       45.79      3.19 o 
   1   7   1     1905.43     2118.25     21.80 o 
   2   7   1       48.70       37.37      3.05 o 
   3   7   1      786.47      758.68     12.12 o 
   4   7   1        7.33       15.43      1.91 o 
   5   7   1       49.62       48.63      3.63 o 
   6   7   1       21.81       18.06      2.89 o 
   7   7   1      678.21      631.95     14.00 o 
   8   7   1       13.55       22.32      3.67 o 
   9   7   1       44.46       54.28      8.96 o 
  10   7   1       14.62       25.12      5.92 o 
   1   8   1     1376.17     1350.02     14.68 o 
   2   8   1       52.14       66.47      4.07 o 
   3   8   1       38.51       38.33      3.30 o 
   4   8   1        9.71       11.47      1.99 o 
   5   8   1      324.13      338.44      9.67 o 
   6   8   1        1.68        1.56      2.44 o 
   7   8   1       25.51       30.38      3.90 o 
   8   8   1       30.31       25.11      3.67 o 
   9   8   1      588.03      625.79     18.26 o 
  10   8   1       24.79       42.22      7.46 o 
   0   9   1     1045.07     1223.38     18.53 o 
   1   9   1      296.43      250.66      6.81 o 
   2   9   1        3.27        4.29      2.11 o 
   3   9   1     1250.62     1249.76     15.90 o 
   4   9   1      508.25      464.34      9.95 o 
   5   9   1      758.20      699.77     14.28 o 
   6   9   1      100.73      107.63      6.23 o 
   7   9   1      271.11      261.86      9.78 o 
   8   9   1        2.17        6.06      2.89 o 
   9   9   1       16.04       27.03      5.31 o 
   1  10   1      607.46      607.87     11.02 o 
   2  10   1       34.72       36.37      3.22 o 
   3  10   1      238.04      252.64      7.70 o 
   4  10   1      451.82      432.59     10.12 o 
   5  10   1     1395.60     1542.82     22.75 o 
   6  10   1       73.11       62.08      5.09 o 
   7  10   1        1.94        4.79      2.90 o 
   8  10   1        0.21        2.55      2.67 o 
   9  10   1       71.58       72.11      6.09 o 
   0  11   1      464.91      466.98     12.70 o 
   1  11   1      456.52      403.54      9.46 o 
   2  11   1      188.49      164.84      6.40 o 
   3  11   1     1439.13     1418.50     18.52 o 
   4  11   1       97.53      109.26      5.15 o 
   5  11   1       34.36       31.48      4.00 o 
   6  11   1      127.82      130.44      7.21 o 
   7  11   1       97.82      102.20      6.81 o 
   8  11   1       10.05       12.97      3.64 o 
   9  11   1        1.17       10.62      3.93 o 
   1  12   1       39.98       30.54      3.22 o 
   2  12   1      227.80      233.84      7.87 o 
   3  12   1      365.73      337.07      9.63 o 
   4  12   1      152.75      159.66      7.31 o 
   5  12   1      304.85      316.11     10.68 o 
   6  12   1       87.70       93.02      6.43 o 
   7  12   1        2.05       10.33      3.42 o 
   8  12   1      154.99      163.22      8.90 o 
   0  13   1      444.26      426.41     13.22 o 
   1  13   1        0.95       10.00      2.59 o 
   2  13   1      479.49      440.99     11.12 o 
   3  13   1       19.33       18.71      3.01 o 
   4  13   1        4.72        3.03      2.62 o 
   5  13   1        1.44        7.47      3.00 o 
   6  13   1        7.03       11.67      3.46 o 
   7  13   1      264.53      290.35     11.45 o 
   8  13   1        0.38        7.02      3.52 o 
   1  14   1      463.95      486.87     11.76 o 
   2  14   1      456.62      487.55     12.09 o 
   3  14   1       28.98       25.48      3.27 o 
   4  14   1       55.04       61.11      5.19 o 
   5  14   1       13.29       11.37      3.27 o 
   6  14   1        5.01        5.53      3.40 o 
   7  14   1        1.21        9.55      3.59 o 
   8  14   1       56.99       53.67      6.57 o 
   0  15   1       16.25       23.32      5.17 o 
   1  15   1       38.18       37.77      3.96 o 
   2  15   1      106.82      101.55      5.98 o 
   3  15   1        1.55        2.58      2.78 o 
   4  15   1      161.12      161.03      9.32 o 
   5  15   1        3.74        5.86      3.60 o 
   6  15   1       21.07       28.44      5.27 o 
   7  15   1       93.37       98.47      8.49 o 
   1  16   1        4.19        4.24      3.09 o 
   2  16   1      407.04      394.79     12.09 o 
   3  16   1       18.60       12.77      3.18 o 
   4  16   1       81.36       91.57      7.58 o 
   5  16   1        0.20        5.81      3.58 o 
   6  16   1      154.18      161.07     10.33 o 
   0  17   1      175.44      172.86     19.45 o 
   1  17   1        2.40        9.32      3.50 o 
   2  17   1      116.28      125.25      8.34 o 
   3  17   1        8.91       10.30      6.17 o 
   4  17   1      376.09      431.75     25.32 o 
   5  17   1       36.88       37.05      6.87 o 
   6  17   1      161.42      178.18     13.90 o 
   1  18   1        4.63       12.02      3.75 o 
   2  18   1      226.33      268.99     12.33 o 
   3  18   1        4.21        8.93      5.07 o 
   4  18   1       22.79       29.84      6.43 o 
   5  18   1       42.46       44.47      7.47 o 
   0  19   1      145.82      143.79     13.18 o 
   1  19   1        1.58        1.02      3.25 o 
   2  19   1        5.54       16.39      4.24 o 
   3  19   1       25.05       33.52      6.44 o 
   4  19   1       39.50       34.98      7.12 o 
   1  20   1       74.54       85.46      7.51 o 
   2  20   1       70.29       62.63      6.34 o 
   2   0   2      302.56      321.53      9.88 o 
   4   0   2       33.08       42.05      4.13 o 
   6   0   2     1262.23     1196.85     30.90 o 
   8   0   2      225.02      228.14     15.31 o 
  10   0   2        3.90       21.53      7.80 o 
   1   1   2     3428.21     3320.23     29.44 o 
   2   1   2      934.87      956.92     11.76 o 
   3   1   2        9.49       11.83      2.08 o 
   4   1   2       16.99       23.47      2.44 o 
   5   1   2      115.41      143.86      5.06 o 
   6   1   2      967.33      980.44     11.84 o 
   7   1   2        5.53        3.55      2.19 o 
   8   1   2      589.04      599.97     17.03 o 
   9   1   2        7.30       13.13      4.54 o 
  10   1   2       25.10       48.06      6.86 o 
   0   2   2      337.37      409.74     10.43 o 
   1   2   2      394.30      362.48      6.35 o 
   2   2   2       36.65       32.66      2.60 o 
   3   2   2      925.96      986.97     13.50 o 
   4   2   2     2731.08     2789.29     19.88 o 
   5   2   2        0.56        1.57      0.89 o 
   6   2   2       10.20       17.04      2.40 o 
   7   2   2      210.38      240.38      7.40 o 
   8   2   2      252.52      252.95      9.47 o 
   9   2   2        0.59        2.35      3.97 o 
  10   2   2      329.34      406.59     16.38 o 
   1   3   2        8.51       19.54      1.61 o 
   2   3   2     2652.79     2789.05     22.08 o 
   3   3   2       68.54       59.91      2.75 o 
   4   3   2     1297.28     1364.93     15.80 o 
   5   3   2       93.63       84.02      4.42 o 
   6   3   2       28.73       33.14      2.95 o 
   7   3   2      308.06      293.45      8.74 o 
   8   3   2      142.19      126.70      7.68 o 
   9   3   2        6.37        3.67      3.47 o 
  10   3   2       21.31       35.56      6.00 o 
   0   4   2       86.46       87.54      3.23 o 
   1   4   2      292.83      280.24      9.18 o 
   2   4   2       26.19       24.29      1.90 o 
   3   4   2       43.71       42.37      2.54 o 
   4   4   2      332.66      342.96      8.24 o 
   5   4   2       48.12       49.86      4.01 o 
   6   4   2      477.59      526.38     12.03 o 
   7   4   2      162.43      189.53      7.40 o 
   8   4   2       20.17        8.92      3.25 o 
   9   4   2        2.52        2.76      5.00 o 
  10   4   2      183.26      186.12     11.35 o 
   1   5   2      243.39      229.23      4.86 o 
   2   5   2        5.80        5.26      1.16 o 
   3   5   2        5.82        5.53      1.53 o 
   4   5   2       14.98       28.01      2.98 o 
   5   5   2       38.22       36.84      3.52 o 
   6   5   2      306.69      304.41      8.01 o 
   7   5   2      216.12      199.85      7.14 o 
   8   5   2       26.58       21.02      3.86 o 
   9   5   2      152.59      173.13     11.65 o 
  10   5   2        4.50        4.45      4.06 o 
   0   6   2        3.47        6.85      2.64 o 
   1   6   2     1460.73     1359.87     10.97 o 
   2   6   2       93.24       91.96      3.21 o 
   3   6   2      332.79      307.61      5.84 o 
   4   6   2        3.06        6.92      2.12 o 
   5   6   2        0.97        3.86      2.25 o 
   6   6   2       23.49       24.42      3.28 o 
   7   6   2      601.68      557.49     14.62 o 
   8   6   2       33.76       31.69      4.55 o 
   9   6   2       41.91       42.00      7.18 o 
  10   6   2       34.06       33.98      5.83 o 
   1   7   2     2796.00     2910.62     23.65 o 
   2   7   2      485.55      493.91      9.01 o 
   3   7   2      261.31      259.97      5.75 o 
   4   7   2       49.42       49.93      3.68 o 
   5   7   2      437.03      413.91     10.43 o 
   6   7   2        2.86        3.76      2.41 o 
   7   7   2       87.74       77.14      4.95 o 
   8   7   2       62.71       61.72      4.66 o 
   9   7   2       86.02       64.44      7.78 o 
  10   7   2        3.72       -0.42      4.86 o 
   0   8   2      556.14      583.18     13.53 o 
   1   8   2        7.04        9.02      1.12 o 
   2   8   2       10.46       12.74      2.08 o 
   3   8   2      318.04      264.55      8.17 o 
   4   8   2       24.17       19.95      2.50 o 
   5   8   2      104.08      102.33      5.91 o 
   6   8   2        8.60        8.27      2.48 o 
   7   8   2      459.31      470.88     11.51 o 
   8   8   2       10.37       17.09      3.50 o 
   9   8   2       24.37       37.47      8.27 o 
   1   9   2      162.33      139.13      5.01 o 
   2   9   2       69.87       80.86      4.53 o 
   3   9   2      335.15      313.17      8.50 o 
   4   9   2       11.56       14.01      2.85 o 
   5   9   2     1106.13     1116.89     18.64 o 
   6   9   2       65.54       59.16      4.48 o 
   7   9   2        5.85        4.98      3.07 o 
   8   9   2        0.49        2.95      3.43 o 
   9   9   2      150.09      152.05     11.25 o 
   0  10   2       10.29       10.97      3.00 o 
   1  10   2      557.49      533.10     10.04 o 
   2  10   2      170.16      163.95      6.49 o 
   3  10   2     1239.53     1211.47     17.33 o 
   4  10   2        0.26        2.75      2.47 o 
   5  10   2      237.40      209.17      8.72 o 
   6  10   2       11.20       12.52      3.00 o 
   7  10   2      131.77      129.85      8.25 o 
   8  10   2        0.37        1.75      3.51 o 
   9  10   2       80.72       75.98      8.52 o 
   1  11   2      213.20      216.46      7.49 o 
   2  11   2       68.45       69.15      4.70 o 
   3  11   2       51.42       56.47      4.50 o 
   4  11   2       36.73       40.75      4.15 o 
   5  11   2      263.16      222.25      9.12 o 
   6  11   2      140.92      142.08      7.77 o 
   7  11   2       12.23       14.52      4.16 o 
   8  11   2        1.22        5.25      3.76 o 
   0  12   2      267.14      237.55     12.65 o 
   1  12   2       15.90       12.95      3.46 o 
   2  12   2       49.76       47.94      4.60 o 
   3  12   2      554.01      566.94     17.70 o 
   4  12   2        8.37        7.09      3.18 o 
   5  12   2      320.04      286.88     11.87 o 
   6  12   2       77.91       90.19      6.54 o 
   7  12   2      106.60      125.16      8.71 o 
   8  12   2       24.33       27.39      5.11 o 
   1  13   2      366.13      319.36     10.89 o 
   2  13   2      141.51      149.00      7.78 o 
   3  13   2       21.89       20.10      3.76 o 
   4  13   2        2.95       -0.05      3.37 o 
   5  13   2      152.04      175.29      9.68 o 
   6  13   2        7.32        6.45      3.87 o 
   7  13   2       35.62       40.54      6.15 o 
   8  13   2       38.20       28.46      5.27 o 
   0  14   2      120.07      114.51      9.50 o 
   1  14   2      529.18      507.04     13.98 o 
   2  14   2       15.88       23.74      4.06 o 
   3  14   2        7.82       12.72      3.51 o 
   4  14   2       48.14       47.39      6.33 o 
   5  14   2        1.85        0.36      3.37 o 
   6  14   2       46.37       46.37      6.10 o 
   7  14   2      150.92      152.97     10.13 o 
   1  15   2        7.97        6.15      3.23 o 
   2  15   2        8.94       10.28      3.38 o 
   3  15   2        0.71       -0.60      3.72 o 
   4  15   2       59.95       51.96      6.82 o 
   5  15   2       26.94       40.29      5.40 o 
   6  15   2       50.69       56.26      6.62 o 
   7  15   2        0.36        1.89      3.99 o 
   0  16   2      115.62      144.21     11.52 o 
   1  16   2        6.15        7.54      3.05 o 
   2  16   2       49.68       58.83      7.37 o 
   3  16   2       32.82       32.56      5.79 o 
   4  16   2      224.67      235.92     11.63 o 
   5  16   2        1.01        0.50      4.28 o 
   6  16   2        9.39       16.33      5.42 o 
   1  17   2        1.70        2.32      3.62 o 
   2  17   2      203.36      199.49     11.66 o 
   3  17   2        0.40        7.23      5.49 o 
   4  17   2      140.69      164.96     12.69 o 
   5  17   2       18.34       37.87      6.73 o 
   0  18   2      193.85      179.41     20.32 o 
   1  18   2       46.07       43.71      6.35 o 
   2  18   2        1.61       14.77      4.88 o 
   3  18   2        2.35        0.80      4.63 o 
   4  18   2      241.69      260.30     28.09 o 
   1  19   2        0.61        5.23      5.54 o 
   2  19   2      244.29      280.96     19.20 o 
   3  19   2        0.62        7.69      5.99 o 
   0  20   2      299.95      295.42     27.95 o 
   1  20   2        0.06        0.26      4.16 o 
   2   0   3     1402.74     1393.73     23.10 o 
   4   0   3      450.46      435.52     12.62 o 
   6   0   3      321.14      321.54     12.34 o 
   8   0   3      275.68      237.33     11.74 o 
  10   0   3       11.90       35.07      8.90 o 
   0   1   3     1523.92     1447.78     23.31 o 
   1   1   3      358.81      305.29      7.44 o 
   2   1   3       43.56       41.40      3.44 o 
   3   1   3        2.19        2.06      2.02 o 
   4   1   3      200.89      189.45      6.01 o 
   5   1   3       59.58       60.35      3.91 o 
   6   1   3      686.31      703.24     12.65 o 
   7   1   3       13.91       18.62      3.07 o 
   8   1   3       92.61      101.22      6.58 o 
   9   1   3        3.10        2.71      3.64 o 
  10   1   3      177.53      189.70     11.64 o 
   1   2   3       10.69       12.76      2.51 o 
   2   2   3     1024.30     1029.69     13.93 o 
   3   2   3      195.67      173.71      6.49 o 
   4   2   3       34.19       46.31      3.78 o 
   5   2   3        9.24        7.62      2.06 o 
   6   2   3      394.64      374.14      9.40 o 
   7   2   3      383.43      367.84      9.68 o 
   8   2   3      359.12      376.37     11.86 o 
   9   2   3        1.23        9.54      3.90 o 
  10   2   3       34.53       40.91      6.55 o 
   0   3   3     1214.42     1379.00     25.73 o 
   1   3   3      343.08      323.81      8.40 o 
   2   3   3      232.39      223.53      6.57 o 
   3   3   3      944.12      916.59     12.12 o 
   4   3   3      627.39      666.83     10.04 o 
   5   3   3       12.11       13.90      2.42 o 
   6   3   3       22.33       19.47      2.92 o 
   7   3   3       63.69       60.46      4.45 o 
   8   3   3      105.11      105.32      6.79 o 
   9   3   3        5.15        1.92      3.53 o 
  10   3   3       90.23       89.27      8.28 o 
   1   4   3      271.84      266.42      5.82 o 
   2   4   3      589.30      560.33     13.02 o 
   3   4   3      231.65      211.52      5.95 o 
   4   4   3      397.73      362.26      7.45 o 
   5   4   3      114.98      121.72      5.80 o 
   6   4   3      106.57      120.01      5.57 o 
   7   4   3      122.18      130.39      6.17 o 
   8   4   3        5.38        2.90      2.89 o 
   9   4   3       11.05        8.90      4.16 o 
  10   4   3        6.29        3.97      4.19 o 
   0   5   3       11.37        9.83      2.20 o 
   1   5   3      135.32      115.48      5.97 o 
   2   5   3        5.87        3.07      1.29 o 
   3   5   3      145.51      158.43      4.83 o 
   4   5   3      794.97      761.80     11.37 o 
   5   5   3        6.18        4.62      2.29 o 
   6   5   3       10.54       11.07      2.70 o 
   7   5   3      312.13      320.93     10.68 o 
   8   5   3        1.98       -0.77      2.75 o 
   9   5   3       10.44       15.27      3.78 o 
   1   6   3      167.02      175.99      4.68 o 
   2   6   3       14.13       14.90      1.57 o 
   3   6   3       30.57       29.03      2.22 o 
   4   6   3        3.87        3.54      1.58 o 
   5   6   3      266.97      243.59      7.48 o 
   6   6   3       17.92       12.21      2.97 o 
   7   6   3       13.20       13.42      3.37 o 
   8   6   3       60.89       67.07      5.59 o 
   9   6   3       55.67       48.30      6.55 o 
   0   7   3       20.74       24.71      3.73 o 
   1   7   3      795.93      853.77     11.81 o 
   2   7   3       13.16       12.54      1.31 o 
   3   7   3      462.65      487.92      7.90 o 
   4   7   3        7.95        9.06      2.19 o 
   5   7   3       29.74       24.73      2.95 o 
   6   7   3       14.18       11.75      2.55 o 
   7   7   3      442.74      411.80     13.00 o 
   8   7   3       12.85        9.19      3.19 o 
   9   7   3       32.42       33.70      4.93 o 
   1   8   3      799.59      726.77     16.96 o 
   2   8   3       26.22       26.98      2.16 o 
   3   8   3       33.95       30.35      2.75 o 
   4   8   3        8.79        9.95      2.21 o 
   5   8   3      186.74      169.70      6.52 o 
   6   8   3        0.76       -0.11      2.41 o 
   7   8   3       25.12       20.60      3.39 o 
   8   8   3       19.97       15.75      3.62 o 
   9   8   3      392.71      393.48     15.40 o 
   0   9   3      541.29      605.64     22.65 o 
   1   9   3      143.02      126.44      5.35 o 
   2   9   3        1.54       -0.29      1.82 o 
   3   9   3      728.69      696.22     16.63 o 
   4   9   3      315.35      312.32      9.37 o 
   5   9   3      501.76      446.55     11.99 o 
   6   9   3       63.75       60.64      5.38 o 
   7   9   3      186.47      158.96      8.19 o 
   8   9   3        1.52        1.87      2.69 o 
   9   9   3       17.59       15.46      4.74 o 
   1  10   3      350.82      359.88      8.96 o 
   2  10   3       22.69       24.47      2.69 o 
   3  10   3      155.38      150.42      5.94 o 
   4  10   3      264.51      248.71     10.56 o 
   5  10   3      852.04      858.74     19.84 o 
   6  10   3       56.25       56.73      5.06 o 
   7  10   3        5.57        4.93      2.95 o 
   8  10   3        0.35        1.54      2.93 o 
   0  11   3      243.54      234.88     10.67 o 
   1  11   3      302.48      271.89      8.12 o 
   2  11   3      102.38       79.03      4.36 o 
   3  11   3      891.52      824.52     15.77 o 
   4  11   3       68.59       70.39      6.15 o 
   5  11   3       30.91       26.73      4.78 o 
   6  11   3       84.26       78.30      7.10 o 
   7  11   3       57.92       68.82      6.20 o 
   8  11   3        7.20        5.62      4.07 o 
   1  12   3       17.97       12.55      2.66 o 
   2  12   3      158.88      159.15      7.46 o 
   3  12   3      226.55      203.75      8.43 o 
   4  12   3      113.79      109.05      7.66 o 
   5  12   3      201.06      188.62     10.22 o 
   6  12   3       60.41       65.09      6.83 o 
   7  12   3        4.18       10.66      3.69 o 
   8  12   3      100.27      110.04      8.90 o 
   0  13   3      259.19      246.07     11.57 o 
   1  13   3        1.68        7.36      2.87 o 
   2  13   3      310.21      283.58     10.09 o 
   3  13   3        9.74        3.53      3.44 o 
   4  13   3        1.77        1.15      3.34 o 
   5  13   3        0.85       -0.89      5.31 o 
   6  13   3        3.20        7.24      5.12 o 
   7  13   3      176.46      179.16     10.91 o 
   1  14   3      299.46      300.15     12.37 o 
   2  14   3      272.95      281.94     10.35 o 
   3  14   3       28.06       13.69      4.01 o 
   4  14   3       33.70       34.09      5.18 o 
   5  14   3        8.32        4.28      4.20 o 
   6  14   3        1.99        0.73      4.54 o 
   7  14   3        2.53        3.88      4.25 o 
   0  15   3       15.26        2.42      5.67 o 
   1  15   3       20.72       18.18      4.14 o 
   2  15   3       80.86       83.52      7.18 o 
   3  15   3        4.72        4.40      4.78 o 
   4  15   3       99.02       86.14      9.03 o 
   5  15   3        3.01        0.66      5.53 o 
   6  15   3       17.97       19.42      5.25 o 
   1  16   3        0.80        4.25      2.88 o 
   2  16   3      247.76      252.04     11.53 o 
   3  16   3       14.98       10.00      4.90 o 
   4  16   3       56.28       56.93      7.86 o 
   5  16   3        0.92        6.91      4.60 o 
   0  17   3      112.20      107.96     11.07 o 
   1  17   3        1.45       -3.36      3.36 o 
   2  17   3       75.28       80.72     10.35 o 
   3  17   3        5.62       10.70      4.99 o 
   4  17   3      252.02      293.19     21.77 o 
   5  17   3       22.08       20.36      8.70 o 
   1  18   3        3.95        4.78      4.16 o 
   2  18   3      146.47      138.94     13.46 o 
   3  18   3        3.49        1.72      5.22 o 
   4  18   3       16.34       29.04      8.27 o 
   0  19   3       84.85       67.52      9.71 o 
   1  19   3        1.29       -0.60      4.13 o 
   2  19   3        5.38       12.77      6.75 o 
   0   0   4    13763.10    14765.95    120.40 o 
   2   0   4      119.24      118.60      8.37 o 
   4   0   4       32.43       40.57      5.55 o 
   6   0   4      620.61      632.49     23.65 o 
   8   0   4      117.22      128.57      9.62 o 
   1   1   4      982.27     1030.99     15.74 o 
   2   1   4      406.90      416.37      9.30 o 
   3   1   4       15.45       20.01      2.82 o 
   4   1   4       22.62       24.47      3.35 o 
   5   1   4       45.34       52.04      3.95 o 
   6   1   4      492.01      505.42     13.87 o 
   7   1   4        8.56        4.86      2.73 o 
   8   1   4      316.28      303.78      9.93 o 
   9   1   4        8.57        7.31      3.82 o 
   0   2   4       73.82       89.27     11.01 o 
   1   2   4       99.77      117.24      5.65 o 
   2   2   4       23.79       33.25      3.30 o 
   3   2   4      347.56      366.07      9.32 o 
   4   2   4     1041.50     1028.38     16.07 o 
   5   2   4        2.15        2.27      2.26 o 
   6   2   4       18.43       11.68      2.91 o 
   7   2   4      140.50      155.55      7.02 o 
   8   2   4      163.07      152.94      8.24 o 
   9   2   4        0.23        0.67      3.95 o 
   1   3   4       13.85        4.82      1.60 o 
   2   3   4      844.08      874.82     11.92 o 
   3   3   4       14.75       10.68      2.39 o 
   4   3   4      512.00      500.24      9.84 o 
   5   3   4       36.79       31.79      3.20 o 
   6   3   4       17.74       18.68      3.14 o 
   7   3   4      168.86      164.15      7.25 o 
   8   3   4       70.01       69.69      5.94 o 
   9   3   4        1.94        3.25      3.79 o 
   0   4   4        5.89        4.04      2.54 o 
   1   4   4       64.38       59.60      3.39 o 
   2   4   4        9.34        8.32      1.96 o 
   3   4   4       10.10       11.20      2.14 o 
   4   4   4      127.85      114.22      4.94 o 
   5   4   4       27.25       27.82      3.42 o 
   6   4   4      246.49      259.00      8.43 o 
   7   4   4       77.40       98.58      5.83 o 
   8   4   4       16.19       17.45      3.82 o 
   9   4   4        3.68        7.60      3.46 o 
   1   5   4      111.98      113.06      4.79 o 
   2   5   4        1.36        1.22      1.52 o 
   3   5   4        4.34        3.51      1.82 o 
   4   5   4       11.07        9.83      2.10 o 
   5   5   4       15.99       14.79      2.86 o 
   6   5   4      146.20      145.81      6.46 o 
   7   5   4      130.55      131.93      6.68 o 
   8   5   4       20.79       18.02      3.79 o 
   9   5   4       74.82       77.37      6.56 o 
   0   6   4        0.60       -1.47      1.47 o 
   1   6   4      506.34      478.22     10.10 o 
   2   6   4       24.88       19.19      2.10 o 
   3   6   4      145.55      127.45      4.79 o 
   4   6   4        6.02        5.13      2.29 o 
   5   6   4        2.13        5.22      2.60 o 
   6   6   4        9.31        4.18      2.66 o 
   7   6   4      295.67      277.22      9.33 o 
   8   6   4       19.54       11.53      3.48 o 
   9   6   4       27.74       17.27      4.66 o 
   1   7   4     1040.37      999.83     20.24 o 
   2   7   4      182.74      180.63      6.37 o 
   3   7   4      104.23      115.09      5.50 o 
   4   7   4       16.75       17.90      3.46 o 
   5   7   4      207.38      197.90      9.23 o 
   6   7   4        0.21        0.89      3.09 o 
   7   7   4       51.90       47.29      5.90 o 
   8   7   4       36.21       36.28      5.49 o 
   9   7   4       42.88       35.27      5.70 o 
   0   8   4      196.15      194.77     16.44 o 
   1   8   4        7.12       10.70      2.90 o 
   2   8   4        7.18        4.75      2.49 o 
   3   8   4      140.54      114.53      6.16 o 
   4   8   4        8.44        7.71      2.73 o 
   5   8   4       59.35       53.79      5.32 o 
   6   8   4        7.49        7.28      3.43 o 
   7   8   4      239.57      240.89     11.31 o 
   8   8   4        3.31        9.66      3.88 o 
   1   9   4       75.19       69.33      5.02 o 
   2   9   4       32.05       33.14      3.52 o 
   3   9   4      156.04      138.62      6.90 o 
   4   9   4       10.17        7.80      3.77 o 
   5   9   4      575.86      566.18     16.79 o 
   6   9   4       39.20       28.82      5.84 o 
   7   9   4       12.38        7.56      4.56 o 
   8   9   4        1.13        8.40      4.83 o 
   0  10   4        4.30        4.37      3.91 o 
   1  10   4      253.50      238.15      8.04 o 
   2  10   4       79.36       65.40      4.67 o 
   3  10   4      602.17      560.68     14.75 o 
   4  10   4        0.25       -0.29      3.49 o 
   5  10   4      137.00      121.43      8.56 o 
   6  10   4       13.06       11.51      4.05 o 
   7  10   4       65.56       66.42      8.09 o 
   8  10   4        0.18        3.40      4.83 o 
   1  11   4      100.28      101.83      5.64 o 
   2  11   4       23.66       21.86      3.09 o 
   3  11   4       29.74       24.51      4.65 o 
   4  11   4       24.37       22.92      4.48 o 
   5  11   4      126.43      100.52      8.07 o 
   6  11   4       78.79       77.62      7.52 o 
   7  11   4       10.44       10.38      4.09 o 
   0  12   4      124.08      111.74     12.30 o 
   1  12   4        5.85        2.30      2.71 o 
   2  12   4       27.48       29.96      3.48 o 
   3  12   4      275.01      279.74     12.27 o 
   4  12   4        5.19        5.91      3.84 o 
   5  12   4      182.03      155.59      9.94 o 
   6  12   4       43.21       43.36      6.01 o 
   7  12   4       53.16       48.57      6.54 o 
   1  13   4      183.34      145.46      6.96 o 
   2  13   4       60.77       72.95      5.26 o 
   3  13   4       11.99       11.87      4.25 o 
   4  13   4        1.52        1.31      3.98 o 
   5  13   4       72.05       78.92      7.61 o 
   6  13   4        1.90        2.16      4.34 o 
   0  14   4       44.15       37.24      5.75 o 
   1  14   4      262.07      269.02      9.49 o 
   2  14   4        6.33        8.88      3.20 o 
   3  14   4        7.69        8.41      5.47 o 
   4  14   4       17.42       18.37      4.69 o 
   5  14   4        2.30       -4.22      5.10 o 
   6  14   4       19.06       18.60      4.99 o 
   1  15   4        3.79        6.65      3.27 o 
   2  15   4        4.73        5.06      4.41 o 
   3  15   4        0.62        4.19      3.97 o 
   4  15   4       28.56       33.67      5.87 o 
   5  15   4       11.12       12.16      4.90 o 
   0  16   4       52.89       62.50      9.19 o 
   1  16   4        5.16        3.34      3.35 o 
   2  16   4       29.09       38.77      7.38 o 
   3  16   4       14.80       15.66      5.15 o 
   4  16   4      113.62      110.11     13.98 o 
   1  17   4        1.48        0.66      3.08 o 
   2  17   4      103.18      105.99     11.60 o 
   3  17   4        0.83       19.73      8.27 o 
   0  18   4       97.94       99.74     11.76 o 
   1  18   4       26.11       24.53      5.02 o 
   2  18   4        1.17       11.15      5.35 o 
   2   0   5      403.31      410.74     16.42 o 
   4   0   5      135.27      121.97      8.45 o 
   6   0   5      137.88      147.48     10.04 o 
   8   0   5      109.32       91.49     10.92 o 
   0   1   5      432.79      442.12     17.03 o 
   1   1   5       94.60       76.86      5.55 o 
   2   1   5       18.53       34.18      3.58 o 
   3   1   5        2.55        5.74      2.57 o 
   4   1   5       95.11       92.55      5.25 o 
   5   1   5       27.21       22.06      3.28 o 
   6   1   5      284.95      282.38      9.41 o 
   7   1   5       10.31        8.73      3.07 o 
   8   1   5       49.17       43.91      4.78 o 
   1   2   5        6.54        4.04      2.36 o 
   2   2   5      315.75      319.39      8.61 o 
   3   2   5       52.58       42.10      4.07 o 
   4   2   5       26.37       16.56      3.34 o 
   5   2   5        1.11        2.93      2.40 o 
   6   2   5      161.39      153.89      7.14 o 
   7   2   5      173.01      171.87      7.78 o 
   8   2   5      173.80      156.53      7.82 o 
   0   3   5      356.42      393.44     13.34 o 
   1   3   5       77.91       68.68      3.93 o 
   2   3   5       62.54       55.98      3.76 o 
   3   3   5      251.57      244.37      7.53 o 
   4   3   5      197.87      203.73      7.12 o 
   5   3   5        4.82        4.01      2.37 o 
   6   3   5        5.88        9.54      2.72 o 
   7   3   5       44.97       44.36      4.51 o 
   8   3   5       55.27       55.11      5.72 o 
   1   4   5       63.48       61.67      3.90 o 
   2   4   5      169.11      159.67      5.67 o 
   3   4   5       66.81       69.13      4.61 o 
   4   4   5      132.03      120.58      5.66 o 
   5   4   5       37.36       42.41      4.33 o 
   6   4   5       36.09       32.07      3.75 o 
   7   4   5       61.63       71.15      5.36 o 
   8   4   5        8.02        9.26      3.46 o 
   0   5   5        6.22        9.53      5.76 o 
   1   5   5       31.12       38.04      3.25 o 
   2   5   5        0.71        1.82      2.29 o 
   3   5   5       41.80       42.88      4.30 o 
   4   5   5      287.58      264.93     10.59 o 
   5   5   5        5.44        7.94      5.04 o 
   6   5   5        6.93        7.60      3.27 o 
   7   5   5      118.66      117.89      8.07 o 
   8   5   5        1.44        1.31      3.90 o 
   1   6   5       47.35       51.23      5.58 o 
   2   6   5        1.16        4.52      2.79 o 
   3   6   5       11.54       10.33      2.83 o 
   4   6   5        1.63        1.97      3.55 o 
   5   6   5       87.09       82.48      6.65 o 
   6   6   5       13.96        8.62      3.48 o 
   7   6   5       11.09        9.85      3.85 o 
   8   6   5       21.11       26.12      5.05 o 
   0   7   5       15.19        8.31      6.21 o 
   1   7   5      262.30      287.08     10.93 o 
   2   7   5       10.02        5.40      3.02 o 
   3   7   5      167.41      160.08      8.30 o 
   4   7   5        6.96        4.36      4.61 o 
   5   7   5       14.74       16.77      4.96 o 
   6   7   5        4.73        1.46      4.15 o 
   7   7   5      190.25      187.10     11.29 o 
   8   7   5        9.70        6.85      4.85 o 
   1   8   5      292.85      274.18     10.79 o 
   2   8   5       13.09        7.81      2.96 o 
   3   8   5       17.58       18.91      4.05 o 
   4   8   5        7.88        9.09      4.43 o 
   5   8   5       76.06       69.73      7.98 o 
   6   8   5        0.03        9.82      4.95 o 
   7   8   5       17.06       24.25      6.34 o 
   0   9   5      200.85      202.33     13.52 o 
   1   9   5       51.54       46.18      5.25 o 
   2   9   5        1.82        3.86      2.99 o 
   3   9   5      283.10      278.68     13.97 o 
   4   9   5      144.59      130.32     10.15 o 
   5   9   5      242.42      214.67     13.16 o 
   6   9   5       27.23       34.20      6.66 o 
   7   9   5       83.90       82.10     10.51 o 
   1  10   5      131.72      139.58      8.31 o 
   2  10   5       10.38       13.93      3.45 o 
   3  10   5       67.75       70.10      8.13 o 
   4  10   5      121.45      119.17      9.94 o 
   5  10   5      349.24      345.05     16.79 o 
   6  10   5       35.34       30.02      6.40 o 
   7  10   5        6.54        8.68      5.17 o 
   0  11   5       84.12       81.89      9.48 o 
   1  11   5      138.14      130.06      8.30 o 
   2  11   5       46.42       36.80      4.56 o 
   3  11   5      380.45      360.84     16.55 o 
   4  11   5       39.84       28.11      5.83 o 
   5  11   5       20.90       19.85      5.61 o 
   6  11   5       36.53       51.48      7.61 o 
   1  12   5        3.42        2.90      3.60 o 
   2  12   5       96.50       86.91      5.95 o 
   3  12   5       95.86       95.97      8.18 o 
   4  12   5       66.94       53.98      7.79 o 
   5  12   5       86.86       70.21      8.78 o 
   6  12   5       32.05       26.55      8.99 o 
   0  13   5      101.64      100.65     14.42 o 
   1  13   5        1.32        2.90      4.36 o 
   2  13   5      150.64      155.73      8.88 o 
   3  13   5        5.92        4.39      3.95 o 
   4  13   5        0.45       -1.93      3.96 o 
   5  13   5        0.82        3.04      4.62 o 
   1  14   5      132.50      135.22      8.13 o 
   2  14   5      102.90      115.13      8.93 o 
   3  14   5       21.21       16.97      4.89 o 
   4  14   5       12.98       12.45      4.69 o 
   5  14   5        4.04       -0.87      4.05 o 
   0  15   5       10.12        3.90      7.48 o 
   1  15   5        5.79        5.13      3.73 o 
   2  15   5       49.47       41.48      6.90 o 
   3  15   5        5.81        9.27      4.44 o 
   4  15   5       38.74       38.08      6.32 o 
   1  16   5        0.23        0.72      2.87 o 
   2  16   5       96.19      102.84      8.89 o 
   3  16   5        9.37       14.23      5.15 o 
   0  17   5       45.89       47.15      8.92 o 
   0   0   6     3304.13     3838.88     75.49 o 
   2   0   6       49.74       48.23      7.82 o 
   4   0   6        9.27        3.66      4.22 o 
   6   0   6      225.12      237.69     13.19 o 
   1   1   6      282.36      261.73      9.38 o 
   2   1   6      121.17      116.77      6.11 o 
   3   1   6        7.40        8.99      3.93 o 
   4   1   6       14.01       17.07      3.59 o 
   5   1   6       10.76       13.08      3.02 o 
   6   1   6      193.99      191.96      8.49 o 
   7   1   6        9.75        7.06      3.27 o 
   0   2   6       27.20       36.62      5.73 o 
   1   2   6       20.74       28.02      4.23 o 
   2   2   6       13.19       20.16      3.62 o 
   3   2   6       87.39       86.64      5.87 o 
   4   2   6      313.47      324.88      9.97 o 
   5   2   6        4.00        5.51      2.88 o 
   6   2   6       15.01       15.56      3.46 o 
   7   2   6       75.76       74.45      5.81 o 
   1   3   6        9.49        5.05      4.05 o 
   2   3   6      235.08      254.08      7.93 o 
   3   3   6        7.33        4.99      2.73 o 
   4   3   6      169.29      159.50      7.84 o 
   5   3   6        8.77       12.12      3.50 o 
   6   3   6       14.04       15.86      4.36 o 
   7   3   6       73.75       73.97      6.52 o 
   0   4   6        2.00        2.13      6.82 o 
   1   4   6       13.78       21.11      5.27 o 
   2   4   6        4.79        8.27      3.04 o 
   3   4   6        2.95        1.89      3.12 o 
   4   4   6       35.13       35.71      6.33 o 
   5   4   6       11.36       15.33      4.11 o 
   6   4   6       89.61       93.93      7.01 o 
   7   4   6       22.99       35.91      5.26 o 
   1   5   6       31.37       38.26      5.41 o 
   2   5   6        1.54       -2.68      3.21 o 
   3   5   6        2.71        5.48      3.13 o 
   4   5   6        7.07        1.96      3.39 o 
   5   5   6        2.22        7.38      3.88 o 
   6   5   6       42.53       46.30      5.21 o 
   7   5   6       59.76       69.99      6.58 o 
   0   6   6        0.08        7.99      5.68 o 
   1   6   6      130.68      142.90     12.54 o 
   2   6   6        7.09        9.17      5.13 o 
   3   6   6       52.81       51.98      5.84 o 
   4   6   6        6.79        3.10      4.60 o 
   5   6   6        0.84       -1.97      5.65 o 
   6   6   6        4.19        1.53      4.15 o 
   7   6   6       95.01       87.50      8.33 o 
   1   7   6      300.55      294.13     12.05 o 
   2   7   6       51.35       52.38      5.27 o 
   3   7   6       30.48       40.69      5.19 o 
   4   7   6        6.22       -0.94      4.31 o 
   5   7   6       59.22       47.21      7.11 o 
   6   7   6        0.36        9.95      5.78 o 
   7   7   6       23.07       28.04      5.92 o 
   0   8   6       56.48       59.11      8.60 o 
   1   8   6        4.21       14.08      4.29 o 
   2   8   6        4.44        0.19      2.93 o 
   3   8   6       40.34       35.34      6.48 o 
   4   8   6        3.87        1.28      6.82 o 
   5   8   6       29.45       27.82      6.37 o 
   6   8   6        4.89       13.92      6.76 o 
   1   9   6       23.26       29.22      4.97 o 
   2   9   6       13.83       21.22      4.03 o 
   3   9   6       53.84       59.54      7.93 o 
   4   9   6        7.21        5.64      4.71 o 
   5   9   6      209.43      195.61     18.96 o 
   6   9   6       19.60       21.06      7.21 o 
   0  10   6        2.18        4.40      5.06 o 
   1  10   6       85.01       92.58      9.06 o 
   2  10   6       32.72       20.50      4.57 o 
   3  10   6      206.52      177.66     13.67 o 
   4  10   6        0.41       -0.58      5.14 o 
   5  10   6       62.40       59.63      8.40 o 
   1  11   6       30.37       40.72      5.57 o 
   2  11   6        3.62       12.02      3.88 o 
   3  11   6       12.85       18.89      9.04 o 
   4  11   6       15.74        9.69      5.50 o 
   5  11   6       38.68       32.40      7.21 o 
   0  12   6       38.67       51.08      9.55 o 
   1  12   6        1.49        8.99      4.78 o 
   2  12   6       12.54       17.74      4.80 o 
   3  12   6       91.18      104.10     10.61 o 
   4  12   6        3.30        4.72      6.30 o 
   1  13   6       61.15       59.95      6.80 o 
   2  13   6       14.63       22.75      5.90 o 
   3  13   6        4.29       18.73      6.72 o 
   4  13   6        0.43        5.55      6.05 o 
   0  14   6        7.43       -2.89      8.78 o 
   1  14   6       90.17       83.06      7.61 o 
   2  14   6        1.17        4.81      5.56 o 
   2   0   7       93.90      108.29      9.44 o 
   4   0   7       31.81       42.80      6.77 o 
   6   0   7       43.69       47.18      7.10 o 
   0   1   7       98.87       98.11      8.68 o 
   1   1   7       25.96       29.13      5.47 o 
   2   1   7        6.35       23.31      4.71 o 
   3   1   7        3.02        3.30      2.99 o 
   4   1   7       31.95       26.76      4.13 o 
   5   1   7        9.13        2.30     10.74 o 
   6   1   7       86.19       77.51      9.30 o 
   1   2   7        5.70       10.85      5.67 o 
   2   2   7       80.67       93.15      6.37 o 
   3   2   7       16.16       17.30      4.14 o 
   4   2   7       13.85        5.57      3.61 o 
   5   2   7        0.18        5.46      4.51 o 
   6   2   7       48.28       46.98      6.25 o 
   0   3   7       90.47       86.77      9.45 o 
   1   3   7       23.96       26.68      6.85 o 
   2   3   7       14.16       20.91      3.86 o 
   3   3   7       53.01       72.96      8.03 o 
   4   3   7       41.36       46.04      5.37 o 
   5   3   7        2.14        8.61      4.54 o 
   6   3   7        0.34        3.92      3.97 o 
   1   4   7       11.19        9.57      4.71 o 
   2   4   7       34.74       31.09      4.65 o 
   3   4   7       16.08       14.35      4.83 o 
   4   4   7       33.61       29.31      6.45 o 
   5   4   7        6.34        5.20      4.43 o 
   6   4   7        6.43        1.48      5.39 o 
   0   5   7        2.72        5.02      5.27 o 
   1   5   7        3.96        5.19      4.14 o 
   2   5   7        0.17        5.84      4.49 o 
   3   5   7       17.86       24.01      6.16 o 
   4   5   7       74.55       76.69      9.08 o 
   5   5   7        2.99        7.05      5.46 o 
   1   6   7        7.45        4.14      6.23 o 
   2   6   7        0.65        3.82      3.89 o 
   3   6   7        5.55        7.06      5.14 o 
   4   6   7        0.21       10.57      5.04 o 
   5   6   7       16.32        9.81      7.87 o 
   0   7   7       11.94        7.78      8.04 o 
   1   7   7       68.11       80.43      7.35 o 
   2   7   7        5.40        5.97      5.31 o 
   3   7   7       37.96       52.92      8.06 o 
   4   7   7        6.16       10.44      5.32 o 
   5   7   7        5.64        1.05      7.09 o 
   1   8   7       91.25       92.86      9.47 o 
   2   8   7        6.17        9.75      3.95 o 
   3   8   7        6.15       18.42      6.22 o 
   4   8   7        5.64       17.22      6.94 o 
   0   9   7       60.51       47.04      8.74 o 
   1   9   7       10.66       18.77      4.61 o 
   2   9   7        1.17       -1.27      3.48 o 
   3   9   7       79.09       62.64     10.37 o 
   4   9   7       50.49       67.28     12.90 o 
   1  10   7       31.47       17.96      5.40 o 
   2  10   7        4.51        1.60      6.94 o 
   3  10   7       23.34       27.09      8.17 o 
   0  11   7       17.90        9.64     11.51 o 
   1  11   7       46.56       49.97      6.39 o 
   2  11   7       18.37       17.72      5.67 o 
   3  11   7      126.92      150.47     19.99 o 
   1  12   7        0.00        5.10      4.33 o 
   0   0   8      803.18      920.94     31.86 o 
   2   0   8       18.74       16.75      9.72 o 
   4   0   8        1.66        5.94      8.78 o 
   1   1   8       96.83       78.43      6.41 o 
   2   1   8       27.47       71.17     24.78 o 
   3   1   8        3.99       18.55      7.23 o 
   4   1   8        5.91       18.25      9.56 o 
   0   2   8       17.68       14.49     12.63 o 
   1   2   8        6.47       15.08      6.12 o 
   2   2   8        7.11       10.69      5.30 o 
   3   2   8       20.90       21.08      4.94 o 
   4   2   8       75.82       98.82     11.85 o 
   1   3   8        5.48       -4.09      4.09 o 
   2   3   8       51.61       53.15      9.41 o 
   3   3   8        3.26        0.08      3.76 o 
   4   3   8       46.06       63.46     10.33 o 
   0   4   8        1.51       -5.97      5.97 o 
   1   4   8        0.79        1.48      5.50 o 
   2   4   8        3.25        9.56      4.94 o 
   3   4   8        7.28        3.12     11.15 o 
   1   5   8        7.28       16.77      5.10 o 
   2   5   8        4.85        9.94      4.91 o 
   3   5   8        1.22       12.32      6.18 o 
   0   6   8        1.10       10.53      9.05 o 
   1   6   8       27.37       42.55      6.37 o 
   2   6   8        1.09        2.53      4.75 o 
   1   7   8       66.68       72.79     12.85 o 
   2   7   8       10.97       13.51      5.43 o 
   0   8   8       15.28        3.93     13.00 o 
   1   8   8        2.01        8.59      4.75 o 
                                                 
